# Supplementary material for: TFPI2 Promotes Perivascular Migration in an Angiotropism Model of Melanoma
Source: Front Oncol. 2021 Jun 24;11:662434. doi: 10.3389/fonc.2021.662434 (PMC8264799; doi:10.3389/fonc.2021.662434)
Supplement: Supplementary file 11 [file DataSheet_2.xls]

## Sheet: cutoff 0.4
Correlated Gene	Cytoband	Spearman's Correlation	p-Value	q-Value
GMDS	6p25.3	-0.646812	9.07442e-11	2.35933e-07
DUSP22	6p25.3	-0.639662	1.69092e-10	2.74352e-07
CD82	11p11.2	-0.634482	2.62802e-10	3.36886e-07
GPR153	1p36.31	-0.629325	4.04337e-10	4.63085e-07
PIGZ	3q29	-0.620277	8.44938e-10	8.22547e-07
SLC41A3	3q21.2-q21.3	-0.615635	1.22201e-09	9.15098e-07
CRTAC1	10q24.2	-0.612049	1.61856e-09	1.02266e-06
LNP1	3q12.2	-0.607829	2.24274e-09	1.18016e-06
ROPN1B	3q21.2	-0.600914	3.78871e-09	1.6765e-06
IFT122	3q21.3-q22.1	-0.600469	3.91716e-09	1.6873e-06
RYR1	19q13.2	-0.600234	3.98643e-09	1.6873e-06
TATDN2	3p25.3	-0.596414	5.29431e-09	1.95165e-06
SLC6A8	Xq28	-0.596367	5.31265e-09	1.95165e-06
GATA4	8p23.1	-0.595326	5.73584e-09	2.06809e-06
USP4	3p21.31	-0.592804	6.89859e-09	2.26673e-06
USP19	3p21.31	-0.58992	8.50278e-09	2.55541e-06
HYKK	15q25.1	-0.58985	8.54604e-09	2.55541e-06
MCM2	3q21.3	-0.58842	9.47233e-09	2.67284e-06
KLHL21	1p36.31	-0.585631	1.15617e-08	2.99023e-06
EIF2B5	3q27.1	-0.584998	1.20934e-08	2.99023e-06
POMGNT2	3p22.1	-0.584927	1.21539e-08	2.99023e-06
LIMS2	2q14.3	-0.584927	1.21539e-08	2.99023e-06
RAB43	3q21.3	-0.584013	1.29671e-08	3.07889e-06
FAM86HP	3q22.1	-0.57977	1.74682e-08	3.73934e-06
ZNF497	19q13.43	-0.579255	1.81073e-08	3.79084e-06
CAND2	3p25.2	-0.577567	2.03578e-08	4.04286e-06
TDRD10	1q21.3	-0.575457	2.35464e-08	4.31571e-06
ALDH1L1	3q21.3	-0.569011	3.64994e-08	6.07388e-06
SERPINB6	6p25.2	-0.564885	4.80834e-08	7.37153e-06
DVL3	3q27.1	-0.563877	5.14038e-08	7.63994e-06
TNK2	3q29	-0.563549	5.2531e-08	7.74833e-06
KLF15	3q21.3	-0.563174	5.38481e-08	7.88287e-06
ADPRH	3q13.33	-0.56165	5.95282e-08	8.41017e-06
SHE	1q21.3	-0.56158	5.98036e-08	8.41017e-06
SIK1	21q22.3	-0.561181	6.13874e-08	8.49371e-06
FAM86DP	3p12.3	-0.560549	6.39851e-08	8.73857e-06
IP6K1	3p21.31	-0.560502	6.41816e-08	8.73857e-06
FBXO17	19q13.2	-0.560314	6.49734e-08	8.78494e-06
RBM15B	3p21.2	-0.557993	7.55721e-08	9.80925e-06
PHF24	9p13.3	-0.557361	7.87359e-08	9.95446e-06
DUSP7	3p21.2	-0.556235	8.46732e-08	1.01765e-05
PPM1M	3p21.2	-0.555368	8.95373e-08	1.06298e-05
LSM3	3p25.1	-0.554313	9.58109e-08	1.11703e-05
EEFSEC	3q21.3	-0.554126	9.69689e-08	1.1238e-05
CYB561A3	11q12.2	-0.553891	9.84352e-08	1.12602e-05
ACVR2B-AS1	3p22.2	-0.553094	1.0358e-07	1.1524e-05
HEMK1	3p21.31	-0.552274	1.09141e-07	1.19381e-05
CC2D1B	1p32.3	-0.55218	1.09794e-07	1.19424e-05
LEKR1	3q25.31	-0.552057	1.10656e-07	1.19693e-05
RAB7A	3q21.3	-0.551172	1.17056e-07	1.23377e-05
PLCD1	3p22.2	-0.550117	1.25142e-07	1.30759e-05
AHCYL2	7q32.1	-0.549766	1.27953e-07	1.31812e-05
SCGB1B2P	19q13.11	-0.549578	1.29477e-07	1.32572e-05
SLC6A16	19q13.33	-0.549508	1.30053e-07	1.32572e-05
KLHL35	11q13.4	-0.547257	1.49814e-07	1.50355e-05
UBXN11	1p36.11	-0.546906	1.53148e-07	1.5136e-05
ZNF835	19q13.43	-0.546335	1.58713e-07	1.56015e-05
RNF123	3p21.31	-0.545945	1.62623e-07	1.56746e-05
PRRT4	7q32.1	-0.545288	1.6941e-07	1.60898e-05
STK19	6p21.33	-0.54503	1.72149e-07	1.62706e-05
ZDHHC3	3p21.31	-0.544257	1.8062e-07	1.67461e-05
CDV3	3q22.1	-0.543952	1.84064e-07	1.69044e-05
FAM86JP	3q21.2	-0.543366	1.90864e-07	1.74466e-05
TUBB4A	19p13.3	-0.541983	2.07867e-07	1.84802e-05
ABHD14B	3p21.2	-0.540858	2.22749e-07	1.93552e-05
SLC25A26	3p14.1	-0.539569	2.4104e-07	2.05835e-05
TFAP2A	6p24.3	-0.538912	2.5089e-07	2.12384e-05
PLXNB1	3p21.31	-0.538373	2.59265e-07	2.17581e-05
QARS	3p21.31	-0.537623	2.71358e-07	2.2387e-05
HSPA1L	6p21.33	-0.537482	2.73684e-07	2.23892e-05
CCDC71	3p21.31	-0.53624	2.95067e-07	2.33535e-05
SUGCT	7p14.1	-0.536076	2.98007e-07	2.34907e-05
PARL	3q27.1	-0.53413	3.35044e-07	2.55816e-05
HMCES	3q21.3	-0.53399	3.37884e-07	2.5594e-05
AP2M1	3q27.1	-0.53338	3.50455e-07	2.59653e-05
MON1A	3p21.31	-0.533169	3.54908e-07	2.59653e-05
CD83	6p23	-0.532771	3.63467e-07	2.621e-05
SLCO4A1-AS1	20q13.33	-0.532677	3.65509e-07	2.626e-05
TPRG1L	1p36.32	-0.532232	3.75358e-07	2.67097e-05
ZBTB47	3p22.1	-0.532208	3.75883e-07	2.67097e-05
ZNF575	19q13.31	-0.531763	3.85996e-07	2.72295e-05
NDUFB4	3q13.33	-0.530755	4.09841e-07	2.83972e-05
MYO7B	2q14.3	-0.529372	4.44834e-07	2.99686e-05
LURAP1	1p34.1	-0.528833	4.59226e-07	3.04917e-05
RPL10A	6p21.31	-0.528458	4.69496e-07	3.06748e-05
FAM50B	6p25.2	-0.528458	4.69496e-07	3.06748e-05
QRICH1	3p21.31	-0.527731	4.90016e-07	3.15914e-05
SCAP	3p21.31	-0.527614	4.93404e-07	3.1611e-05
ANAPC13	3q22.2	-0.52759	4.94084e-07	3.1611e-05
SIAH2	3q25.1	-0.527543	4.95447e-07	3.1611e-05
MPRIP	17p11.2	-0.527496	4.96814e-07	3.1611e-05
CTNNBIP1	1p36.22	-0.526324	5.32163e-07	3.34233e-05
VAMP3	1p36.23	-0.526324	5.32163e-07	3.34233e-05
NISCH	3p21.1	-0.526067	5.40253e-07	3.38223e-05
ENPP2	8q24.12	-0.524707	5.84865e-07	3.59221e-05
MIB2	1p36.33	-0.523582	6.24395e-07	3.76613e-05
DUSP15	20q11.21	-0.523511	6.26948e-07	3.76613e-05
MTMR14	3p25.3	-0.523465	6.28655e-07	3.76613e-05
ACKR2	3p22.1	-0.523371	6.32083e-07	3.77505e-05
FCGRT	19q13.33	-0.522996	6.45971e-07	3.78827e-05
SLC6A10P	16p11.2	-0.522691	6.57466e-07	3.8305e-05
FLYWCH1	16p13.3	-0.522597	6.61042e-07	3.8305e-05
LRRC56	11p15.5	-0.522457	6.66441e-07	3.84414e-05
INKA1	3p21.31	-0.522222	6.7553e-07	3.84578e-05
DALRD3	3p21.31	-0.521824	6.91252e-07	3.91241e-05
BRPF1	3p25.3	-0.52091	7.28636e-07	4.11204e-05
CATSPERD	19p13.3	-0.520221	7.58059e-07	4.20496e-05
TUSC1	9p21.2	-0.519995	7.67923e-07	4.23554e-05
ABCF3	3q27.1	-0.519667	7.82508e-07	4.25083e-05
PPP1R3C	10q23.32	-0.519198	8.03798e-07	4.34721e-05
C16ORF96	16p13.3	-0.519105	8.08121e-07	4.35777e-05
CRY2	11p11.2	-0.519011	8.12466e-07	4.35777e-05
SMARCC1	3p21.31	-0.518097	8.56002e-07	4.53182e-05
LYRM4	6p25.1	-0.517932	8.64045e-07	4.55907e-05
GPR27	3p13	-0.517487	8.86239e-07	4.63846e-05
GORASP1	3p22.2	-0.517346	8.93359e-07	4.63846e-05
ZSCAN1	19q13.43	-0.517208	9.00411e-07	4.63846e-05
BRK1	3p25.3	-0.517206	9.00532e-07	4.63846e-05
PTPN23	3p21.31	-0.517042	9.0897e-07	4.65728e-05
ECHDC3	10p14	-0.516409	9.4222e-07	4.77735e-05
LMCD1	3p25.3	-0.516268	9.49764e-07	4.79065e-05
IL11RA	9p13.3	-0.515635	9.84419e-07	4.90555e-05
FBXO7	22q12.3	-0.51526	1.00552e-06	4.92684e-05
NICN1	3p21.31	-0.515166	1.01086e-06	4.92686e-05
KLC3	19q13.32	-0.515143	1.01219e-06	4.92686e-05
XXYLT1	3q29	-0.514604	1.04346e-06	5.02877e-05
CDK15	2q33.1	-0.51443	1.05375e-06	5.05335e-05
NUDT16	3q22.1	-0.51376	1.09424e-06	5.23462e-05
TESK2	1p34.1	-0.512635	1.16558e-06	5.4816e-05
TMEM185A	Xq28	-0.5124	1.18098e-06	5.49883e-05
AVPR2	Xq28	-0.5109	1.28421e-06	5.82833e-05
IGHMBP2	11q13.3	-0.510806	1.29094e-06	5.84523e-05
RBP7	1p36.22	-0.510759	1.29431e-06	5.84692e-05
ZNF416	19q13.43	-0.510314	1.3268e-06	5.95224e-05
C16ORF86	16q22.1	-0.507689	1.53446e-06	6.68367e-05
RPSAP9	9q21.13	-0.507454	1.55442e-06	6.74045e-05
RPL13AP6	10q25.2	-0.50729	1.56854e-06	6.77831e-05
MANEAL	1p34.3	-0.506681	1.62204e-06	6.94092e-05
PRXL2B	1p36.32	-0.506493	1.63885e-06	6.99114e-05
ARHGAP31	3q13.32-q13.33	-0.506423	1.64519e-06	6.99387e-05
NARF	17q25.3	-0.506306	1.65582e-06	7.017e-05
FMO4	1q24.3	-0.506259	1.66009e-06	7.017e-05
NCKIPSD	3p21.31	-0.506188	1.66651e-06	7.017e-05
DIPK1B	9q34.3	-0.506165	1.66865e-06	7.017e-05
SMIM10L2B	Xq26.3	-0.505977	1.68591e-06	7.05909e-05
PLAAT1	3q29	-0.505556	1.72537e-06	7.19334e-05
CACTIN	19p13.3	-0.50497	1.78161e-06	7.34912e-05
NFATC1	18q23	-0.503844	1.89446e-06	7.6844e-05
LRCH3	3q29	-0.503797	1.8993e-06	7.68804e-05
CRTC3	15q26.1	-0.503586	1.92125e-06	7.74468e-05
PARP3	3p21.2	-0.503493	1.93108e-06	7.75221e-05
DRC3	17p11.2	-0.503376	1.94344e-06	7.78576e-05
GCC1	7q32.1	-0.502907	1.99361e-06	7.95402e-05
ANO10	3p22.1-p21.33	-0.502789	2.00634e-06	7.97215e-05
MORN1	1p36.32	-0.502579	2.02946e-06	8.01491e-05
ADRA2C	4p16.3	-0.501617	2.13795e-06	8.32517e-05
RPL35A	3q29	-0.501453	2.15701e-06	8.36593e-05
NHEJ1	2q35	-0.501266	2.17899e-06	8.43437e-05
APEH	3p21.31	-0.500844	2.22921e-06	8.56071e-05
SRGAP3	3p25.3	-0.500539	2.26616e-06	8.65035e-05
DENND1A	9q33.3	-0.500492	2.2719e-06	8.65035e-05
ISY1	3q21.3	-0.500469	2.27477e-06	8.65035e-05
PIK3R4	3q22.1	-0.49932	2.41981e-06	9.04293e-05
DLL3	19q13.2	-0.499226	2.43202e-06	9.05383e-05
PLXNA1	3q21.3	-0.498687	2.5034e-06	9.26639e-05
A1BG	19q13.43	-0.498617	2.51286e-06	9.28374e-05
MSC	8q13.3	-0.498172	2.57352e-06	9.39499e-05
KIF9	3p21.31	-0.497	2.7398e-06	9.89727e-05
AGO1	1p34.3	-0.496929	2.75009e-06	9.89727e-05
H1FX	3q21.3	-0.496812	2.76732e-06	9.90437e-05
GIPC3	19p13.3	-0.494937	3.05726e-06	0.000107385
BAMBI	10p12.1	-0.494562	3.11857e-06	0.00010901
PRKCD	3p21.1	-0.493858	3.23667e-06	0.000112071
BAP1	3p21.1	-0.493835	3.24067e-06	0.000112071
PEPD	19q13.11	-0.493507	3.29728e-06	0.000113025
PHYHD1	9q34.11	-0.492733	3.4344e-06	0.000116698
B4GALT3	1q23.3	-0.492616	3.45564e-06	0.000117182
RUVBL1	3q21.3	-0.492241	3.52443e-06	0.000118108
LYSMD4	15q26.3	-0.491749	3.61668e-06	0.00012037
RREB1	6p24.3	-0.491749	3.61668e-06	0.00012037
ATG7	3p25.3	-0.491632	3.63897e-06	0.000120906
CRTAP	3p22.3	-0.491186	3.72488e-06	0.000122921
EXTL1	1p36.11	-0.490975	3.76624e-06	0.000124075
STRADA	17q23.3	-0.489709	4.02357e-06	0.000130233
TBC1D22B	6p21.2	-0.489662	4.03341e-06	0.000130233
ALG1L	3q21.2	-0.489592	4.04821e-06	0.000130486
RPL32	3p25.2	-0.489311	4.10794e-06	0.000131549
LSM14B	20q13.33	-0.488748	4.22988e-06	0.000134568
NMNAT3	3q23	-0.488397	4.30782e-06	0.000135937
WDR82	3p21.2	-0.487975	4.40312e-06	0.000138272
EIF3L	22q13.1	-0.487975	4.40312e-06	0.000138272
MMACHC	1p34.1	-0.487857	4.42994e-06	0.000138667
NFIA	1p31.3	-0.48774	4.45691e-06	0.00013901
TECPR1	7q21.3	-0.487295	4.56083e-06	0.000141176
CCDC115	2q21.1	-0.486287	4.80448e-06	0.000147312
CDCA7L	7p15.3	-0.48624	4.81611e-06	0.000147436
HDAC11	3p25.1	-0.48617	4.83359e-06	0.000147508
EIF1B	3p22.1	-0.485842	4.91599e-06	0.000149554
DET1	15q26.1	-0.485654	4.96366e-06	0.000150715
DTNBP1	6p22.3	-0.48549	5.00573e-06	0.000151338
RXRB	6p21.32	-0.485373	5.03599e-06	0.000151964
OVOL1	11q13.1	-0.485021	5.12778e-06	0.000154071
HECTD2-AS1	10q23.32	-0.484825	5.17974e-06	0.000154556
NAA80	3p21.31	-0.48481	5.18361e-06	0.000154556
ZNF362	1p35.1	-0.484482	5.27159e-06	0.000156648
ACSF2	17q21.33	-0.484459	5.27793e-06	0.000156648
ELFN2	22q13.1	-0.48406	5.38677e-06	0.000158669
FARS2	6p25.1	-0.483872	5.43872e-06	0.000159716
SOBP	6q21	-0.48331	5.59739e-06	0.00016339
LOC401052	3p25.3	-0.482888	5.71923e-06	0.000166101
ASTE1	3q22.1	-0.482841	5.73292e-06	0.000166101
ROPN1	3q21.1	-0.482536	5.82267e-06	0.000168201
CETN2	Xq28	-0.482138	5.94201e-06	0.000169635
ZBED1	Xp22.33 and Yp11.2	-0.482021	5.97755e-06	0.000170353
SEC13	3p25.3	-0.48181	6.04201e-06	0.000170985
LAMB2	3p21.31	-0.481528	6.12899e-06	0.000173159
NATD1	17p11.2	-0.480942	6.31396e-06	0.000177649
GTF2H4	6p21.33	-0.480309	6.51961e-06	0.00018151
CALCOCO1	12q13.13	-0.480286	6.52735e-06	0.00018151
ARMCX6	Xq22.1	-0.479887	6.66018e-06	0.000183934
FDFT1	8p23.1	-0.479677	6.73153e-06	0.000185117
SMIM10L2A	Xq26.3	-0.47902	6.95811e-06	0.000189517
PHC2	1p35.1	-0.47895	6.98281e-06	0.000189517
RING1	6p21.32	-0.477637	7.45916e-06	0.000198945
TRIM63	1p36.11	-0.47759	7.47672e-06	0.000199103
RPL15	3p24.2	-0.477028	7.69053e-06	0.000202892
EFS	14q11.2	-0.47677	7.79043e-06	0.00020514
PRR5	22q13.31	-0.476699	7.81788e-06	0.00020514
SIRPA	20p13	-0.476254	7.99388e-06	0.000208634
GPR156	3q13.33	-0.476148	8.03633e-06	0.000209461
ICAM4	19p13.2	-0.476113	8.05023e-06	0.000209543
TEAD2	19q13.33	-0.476043	8.07854e-06	0.000209552
FAHD2B	2q11.2	-0.47602	8.088e-06	0.000209552
CDK2	12q13.2	-0.475996	8.09747e-06	0.000209552
TMEM254	10q22.3	-0.475949	8.11644e-06	0.000209552
ADRB2	5q32	-0.475926	8.12594e-06	0.000209552
PBXIP1	1q21.3	-0.47534	8.36684e-06	0.000214628
RNF43	17q22	-0.475293	8.3864e-06	0.000214815
TMEM45A	3q12.2	-0.475176	8.43549e-06	0.000215537
LINC01128	1p36.33	-0.475059	8.48484e-06	0.000216514
LRCH4	7q22.1	-0.474824	8.58436e-06	0.000217315
GLB1	3p22.3	-0.474074	8.91023e-06	0.000223272
TIMMDC1	3q13.33	-0.473933	8.9726e-06	0.000224546
KDM4B	19p13.3	-0.473816	9.02489e-06	0.000225564
MEX3D	19p13.3	-0.473019	9.38812e-06	0.000232553
DAXX	6p21.32	-0.472855	9.46458e-06	0.000233852
ZNF853	7p22.1	-0.472433	9.66389e-06	0.000236948
MAPKAPK3	3p21.2	-0.47241	9.67507e-06	0.000236948
FLYWCH2	16p13.3	-0.4718	9.97022e-06	0.000242518
FAM131A	3q27.1	-0.471753	9.99327e-06	0.000242518
TRIOBP	22q13.1	-0.471753	9.99327e-06	0.000242518
ANKRD53	2p13.3	-0.471683	1.00279e-05	0.000242518
NBEAL2	3p21.31	-0.47166	1.00395e-05	0.000242518
MYH14	19q13.33	-0.471472	1.01326e-05	0.000243258
GABARAPL1	12p13.2	-0.471378	1.01795e-05	0.000244082
PSMD2	3q27.1	-0.471261	1.02383e-05	0.000245172
KIF25	6q27	-0.470933	1.04048e-05	0.000247958
ZNF773	19q13.43	-0.470886	1.04288e-05	0.000248226
FANCE	6p21.31	-0.470839	1.04528e-05	0.000248494
STPG1	1p36.11	-0.469902	1.09447e-05	0.00025671
SLC25A38	3p22.1	-0.469855	1.09698e-05	0.00025671
MFAP2	1p36.13	-0.469597	1.11091e-05	0.000258417
SMIM1	1p36.32	-0.469526	1.11474e-05	0.000258689
EIF4G1	3q27.1	-0.469269	1.12888e-05	0.000260101
CUL9	6p21.1	-0.469011	1.14319e-05	0.000262467
CTH	1p31.1	-0.468987	1.1445e-05	0.000262467
CHCHD6	3q21.3	-0.468659	1.16298e-05	0.000266077
NECAP2	1p36.13	-0.46812	1.19394e-05	0.000269675
LY6G5C	6p21.33	-0.467511	1.22987e-05	0.000276182
ANG	14q11.2	-0.467159	1.25106e-05	0.000278696
BEX3	Xq22.2	-0.467065	1.25676e-05	0.000279328
IQSEC1	3p25.2-p25.1	-0.466362	1.30035e-05	0.000287375
TRABD2A	2p11.2	-0.465823	1.33472e-05	0.000293637
AGFG2	7q22.1	-0.465729	1.34078e-05	0.000294306
STAT5A	17q21.2	-0.465612	1.34839e-05	0.00029498
TMEM150A	2p11.2	-0.465377	1.36375e-05	0.000297336
RPS10	6p21.31	-0.464487	1.42359e-05	0.000308312
MPL	1p34.2	-0.464276	1.43811e-05	0.000310766
COPG1	3q21.3	-0.464065	1.45278e-05	0.000312203
MAST3	19p13.11	-0.46369	1.4792e-05	0.000316832
MYO9B	19p13.11	-0.463619	1.4842e-05	0.000316995
SUMF1	3p26.1	-0.463502	1.49258e-05	0.000317948
CCHCR1	6p21.33	-0.463479	1.49426e-05	0.000317958
ARF4	3p14.3	-0.463338	1.50437e-05	0.000319413
CTSF	11q13.2	-0.463197	1.51456e-05	0.000320911
LINC01278	Xq11.1	-0.46315	1.51796e-05	0.000320911
COX7A2L	2p21	-0.463127	1.51967e-05	0.000320911
ARHGEF37	5q32	-0.462564	1.56118e-05	0.000327192
TACR2	10q22.1	-0.462494	1.56644e-05	0.000327589
CDC42BPG	11q13.1	-0.462353	1.57701e-05	0.000328741
PHLDA1	12q21.2	-0.462189	1.58943e-05	0.000330622
TMEM42	3p21.31	-0.462025	1.60194e-05	0.000332514
C14ORF93	14q11.2	-0.461744	1.62361e-05	0.00033558
DHX30	3p21.31	-0.461439	1.64738e-05	0.000339413
TREX2	Xq28	-0.461254	1.66196e-05	0.000340974
RHCG	15q26.1	-0.461017	1.68084e-05	0.00034304
HYAL2	3p21.31	-0.46015	1.75163e-05	0.00035268
A1BG-AS1	19q13.43	-0.459986	1.76533e-05	0.000355071
PAIP2B	2p13.3	-0.459587	1.79902e-05	0.000359988
ACAD9	3q21.3	-0.459189	1.83331e-05	0.000364974
LSM2	6p21.33	-0.459072	1.84351e-05	0.00036663
RPL24	3q12.3	-0.458533	1.89112e-05	0.000373808
NRROS	3q29	-0.458415	1.90162e-05	0.000375122
KLC4	6p21.1	-0.458228	1.91853e-05	0.000377693
NFYC	1p34.2	-0.457853	1.95279e-05	0.000382888
SLC44A3	1p21.3	-0.457829	1.95495e-05	0.000382925
CSNK1D	17q25.3	-0.457525	1.98322e-05	0.000386908
CDIP1	16p13.3	-0.457431	1.992e-05	0.000387455
DCTN3	9p13.3	-0.457361	1.99861e-05	0.000387965
BBS1	11q13.2	-0.45729	2.00524e-05	0.000388477
DIPK1C	18q22.3	-0.457243	2.00967e-05	0.000388948
ABTB1	3q21.3	-0.456939	2.03868e-05	0.000391158
CASTOR1	22q12.2	-0.456821	2.04995e-05	0.000391683
STEAP1	7q21.13	-0.456751	2.05673e-05	0.000392209
RAPGEF3	12q13.11	-0.456071	2.12342e-05	0.000401389
SCMH1	1p34.2	-0.455907	2.13982e-05	0.000403704
PCYT2	17q25.3	-0.455813	2.14924e-05	0.000404698
RAF1	3p25.2	-0.455673	2.16345e-05	0.000406194
MKRN2	3p25.2	-0.455649	2.16583e-05	0.000406249
HSD17B8	6p21.32	-0.455532	2.17774e-05	0.000407307
MGC16275	17q25.1	-0.455532	2.17774e-05	0.000407307
TFG	3q12.2	-0.455485	2.18253e-05	0.000407419
ST13P4	13q14.2	-0.455134	2.21872e-05	0.0004122
RNF7	3q23	-0.455087	2.22359e-05	0.000412711
SPACA9	9q34.13	-0.454641	2.27034e-05	0.000418198
TMEM41A	3q27.2	-0.45443	2.2928e-05	0.000421538
TPRA1	3q21.3	-0.454337	2.30285e-05	0.000422986
PML	15q24.1	-0.454243	2.31294e-05	0.000423902
GPD1L	3p22.3	-0.454196	2.31801e-05	0.000423902
RADIL	7p22.1	-0.454055	2.33325e-05	0.000424962
ZNF598	16p13.3	-0.454055	2.33325e-05	0.000424962
IFFO2	1p36.13	-0.453938	2.34603e-05	0.00042649
NME6	3p21.31	-0.453047	2.44527e-05	0.000441237
TMEM115	3p21.31	-0.452907	2.4613e-05	0.000443465
TTC21A	3p22.2	-0.452672	2.48822e-05	0.000447328
KCNJ12	17p11.2	-0.452414	2.51816e-05	0.000451044
C7ORF31	7p15.3	-0.452344	2.52638e-05	0.000452101
TSPAN6	Xq22.1	-0.452274	2.53462e-05	0.00045316
JARID2	6p22.3	-0.451922	2.57624e-05	0.000459335
UBE2O	17q25.1	-0.451899	2.57903e-05	0.000459412
TMEM203	9q34.3	-0.451735	2.59869e-05	0.000462491
BEND5	1p33	-0.451336	2.64701e-05	0.000468177
OGG1	3p25.3	-0.450563	2.74321e-05	0.000479876
XYLB	3p22.2	-0.450563	2.74321e-05	0.000479876
TEKT3	17p12	-0.450516	2.74914e-05	0.000480483
TSGA10IP	11q13.1	-0.449815	2.83923e-05	0.000493569
RPSA	3p22.1	-0.449766	2.84572e-05	0.000493816
ARPC4	3p25.3	-0.44918	2.92336e-05	0.000504144
CTF1	16p11.2	-0.44918	2.92336e-05	0.000504144
UBE2E3	2q31.3	-0.448758	2.98049e-05	0.000510828
HDAC6	Xp11.23	-0.448101	3.07141e-05	0.000522731
RPL29	3p21.2	-0.447703	3.12787e-05	0.000530023
NYNRIN	14q12	-0.447281	3.1887e-05	0.000537524
RPSAP58	19p12	-0.447164	3.20579e-05	0.000539005
EDNRB	13q22.3	-0.447093	3.21609e-05	0.00054027
TUSC2	3p21.31	-0.447023	3.22642e-05	0.000541538
CAVIN1	17q21.2	-0.447	3.22987e-05	0.00054165
ARSH	Xp22.33	-0.446979	3.23292e-05	0.000541696
EHMT2	6p21.33	-0.446531	3.29958e-05	0.000551083
RPL22	1p36.31	-0.446507	3.3031e-05	0.000551083
UMPS	3q21.2	-0.446226	3.34564e-05	0.000556273
HFE	6p22.2	-0.446085	3.3671e-05	0.000558887
ATAT1	6p21.33	-0.446015	3.37788e-05	0.000560198
RNF122	8p12	-0.445921	3.3923e-05	0.000561156
TSEN2	3p25.2	-0.445734	3.42131e-05	0.000565475
HIF1AN	10q24.31	-0.445406	3.47264e-05	0.000569859
ARIH2OS	3p21.31	-0.444116	3.68132e-05	0.000594322
ATP4A	19q13.12	-0.443931	3.7122e-05	0.000598315
JAGN1	3p25.3	-0.443741	3.74418e-05	0.000602971
CCDC8	19q13.32	-0.443694	3.75211e-05	0.000603749
PDCD4-AS1	10q25.2	-0.443577	3.772e-05	0.000604949
HAAO	2p21	-0.443343	3.81207e-05	0.00061037
GYG2	Xp22.33	-0.443272	3.82417e-05	0.000611804
PC	11q13.2	-0.442241	4.00576e-05	0.000632132
ETS1	11q24.3	-0.442218	4.00998e-05	0.000632132
SKI	1p36.33-p36.32	-0.442147	4.02266e-05	0.000632132
WASF2	1p36.11	-0.442147	4.02266e-05	0.000632132
ZSWIM8	10q22.2	-0.442147	4.02266e-05	0.000632132
BFSP1	20p12.1	-0.442124	4.0269e-05	0.000632288
NCBP2AS2	3q29	-0.442053	4.03963e-05	0.000633265
USP20	9q34.11	-0.441256	4.18655e-05	0.000649829
HSFX2	Xq28	-0.440811	4.27081e-05	0.000659419
KANK3	19p13.2	-0.440788	4.27529e-05	0.000659587
ZNF185	Xq28	-0.440248	4.37949e-05	0.000672997
ZNF836	19q13.41	-0.440202	4.38867e-05	0.000673344
RRP9	3p21.2	-0.440108	4.40706e-05	0.000675103
THOP1	19p13.3	-0.439405	4.54735e-05	0.000690616
ZNF589	3p21.31	-0.43936	4.55633e-05	0.00069144
JUP	17q21.2	-0.439264	4.5759e-05	0.000693329
TMPPE	3p22.3	-0.439264	4.5759e-05	0.000693329
TEAD3	6p21.31	-0.438678	4.69667e-05	0.000707225
PODN	1p32.3	-0.438303	4.77551e-05	0.000715224
ID2	2p25.1	-0.4382	4.79735e-05	0.000717944
ST13	22q13.2	-0.43774	4.89607e-05	0.000729354
HIPK2	7q34	-0.437693	4.90625e-05	0.000729753
TUBB	6p21.33	-0.437693	4.90625e-05	0.000729753
DOCK8-AS1	9p24.3	-0.437436	4.96256e-05	0.00073644
PLXND1	3q22.1	-0.437271	4.9987e-05	0.000740316
ZXDC	3q21.3	-0.437271	4.9987e-05	0.000740316
PITHD1	1p36.11	-0.437248	5.00388e-05	0.000740316
HDHD5-AS1	22q11.1	-0.437147	5.02632e-05	0.000741907
MARCKSL1	1p35.1	-0.437131	5.02988e-05	0.000741907
CA4	17q23.1	-0.435195	5.47764e-05	0.000792345
GPR62	3p21.2	-0.434951	5.5368e-05	0.000797348
RPS18	6p21.32	-0.434552	5.63444e-05	0.000809016
NCKAP5	2q21.2	-0.434294	5.69847e-05	0.000816403
RPS19	19q13.2	-0.433497	5.90068e-05	0.000837363
APOM	6p21.33	-0.433333	5.94313e-05	0.000841547
PCOLCE2	3q23	-0.433193	5.97974e-05	0.000844168
WIZ	19p13.12	-0.433146	5.99199e-05	0.000844168
CCDC51	3p21.31	-0.433099	6.00426e-05	0.000845285
PAQR7	1p36.11	-0.432888	6.05978e-05	0.000850641
SHQ1	3p13	-0.432607	6.13455e-05	0.000859897
MRPS25	3p25.1	-0.432513	6.15966e-05	0.000862796
TRAK1	3p22.1	-0.432396	6.19118e-05	0.000865344
ZNF671	19q13.43	-0.432255	6.22921e-05	0.00086941
PELI3	11q13.2	-0.431575	6.41608e-05	0.000887224
KRBA1	7q36.1	-0.431505	6.43571e-05	0.000888676
ETV5	3q27.2	-0.431317	6.48832e-05	0.000894671
TCF7L1	2p11.2	-0.431106	6.54798e-05	0.000899992
CASKIN1	16p13.3	-0.43106	6.5613e-05	0.000900272
ZBTB11-AS1	3q12.3	-0.430849	6.62159e-05	0.000905989
ITGA9	3p22.2	-0.430544	6.70957e-05	0.000913534
RPL14	3p22.1	-0.430497	6.7232e-05	0.00091475
ZFAND3	6p21.2	-0.430005	6.86789e-05	0.000929888
LINC00518	6p24.3	-0.429653	6.97301e-05	0.000940451
ZBTB12	6p21.33	-0.429606	6.98714e-05	0.000940451
PABPC4	1p34.3	-0.429372	7.05817e-05	0.000947089
CIDECP1	3p25.3	-0.429301	7.07961e-05	0.000948313
ZBTB9	6p21.32	-0.429114	7.13708e-05	0.000953734
HYAL1	3p21.31	-0.42909	7.1443e-05	0.000954043
LMO4	1p22.3	-0.428997	7.17322e-05	0.000957249
CUTA	6p21.32	-0.42895	7.18773e-05	0.000957872
SEC14L5	16p13.3	-0.428903	7.20226e-05	0.000959152
GJC3	7q22.1	-0.428856	7.21682e-05	0.000960433
FAM117A	17q21.33	-0.428669	7.27532e-05	0.000964921
CAMSAP3	19p13.2	-0.428669	7.27532e-05	0.000964921
ID2B	3p14.2	-0.428595	7.29839e-05	0.000967322
FBXW12	3p21.31	-0.428275	7.39937e-05	0.000978043
MAGEF1	3q27.1	-0.428153	7.43848e-05	0.000981214
PKNOX2	11q24.2	-0.428129	7.44598e-05	0.000981538
MDC1	6p21.33	-0.427872	7.5289e-05	0.000988776
ABT1	6p22.2	-0.427848	7.53648e-05	0.000988776
OTUD7A	15q13.3	-0.427848	7.53648e-05	0.000988776
PCBP3	21q22.3	-0.427754	7.56688e-05	0.000990101
ZNF580	19q13.42	-0.427731	7.57449e-05	0.000990432
ZFP82	19q13.12	-0.427262	7.72832e-05	0.00100515
EIF4E3	3p13	-0.426864	7.86134e-05	0.00101972
EHHADH	3q27.2	-0.426817	7.87713e-05	0.00102109
DCAF11	14q12	-0.426559	7.9645e-05	0.00102967
CEBPA-DT	19q13.11	-0.426231	8.07699e-05	0.00104076
CDK11B	1p36.33	-0.426184	8.09318e-05	0.00104147
SNHG7	9q34.3	-0.425223	8.43177e-05	0.00107721
TTC4	1p32.3	-0.424941	8.53332e-05	0.0010852
CCDC159	19p13.2	-0.424918	8.54183e-05	0.00108557
ACAA1	3p22.2	-0.424543	8.67913e-05	0.00110015
CCDC12	3p21.31	-0.424332	8.75725e-05	0.00110861
GSTA3	6p12.2	-0.424262	8.78344e-05	0.00111048
PALM	19p13.3	-0.424004	8.88007e-05	0.0011209
C3ORF14	3p14.2	-0.42398	8.88891e-05	0.0011209
DNAL4	22q13.1	-0.423722	8.98662e-05	0.00112956
EIF4A2	3q27.3	-0.423558	9.04931e-05	0.00113598
C22ORF23	22q13.1	-0.423488	9.07631e-05	0.00113644
PACSIN3	11p11.2	-0.423488	9.07631e-05	0.00113644
FHL3	1p34.3	-0.423441	9.09434e-05	0.0011369
RABL2A	2q14.1	-0.423183	9.19414e-05	0.0011453
STEAP1B	7p15.3	-0.422996	9.26736e-05	0.00115221
TNFSF12	17p13.1	-0.422879	9.31339e-05	0.00115645
TIPARP-AS1	3q25.31	-0.422423	9.49443e-05	0.00117444
CHCHD4	3p25.1	-0.422269	9.5562e-05	0.00117908
YY1AP1	1q22	-0.421964	9.67979e-05	0.00119358
GNAO1	16q13	-0.42166	9.80486e-05	0.00120713
LINC00312	3p25.3	-0.421215	9.98982e-05	0.00122251
BCL2L12	19q13.33	-0.421191	0.000100002	0.00122301
PMS2P4	7q11.21	-0.421097	0.000100397	0.00122554
RABL2B	22q13.33	-0.420863	0.000101391	0.00123303
RAMP2	17q21.2	-0.420722	0.000101991	0.00123647
RNF5	6p21.32	-0.420722	0.000101991	0.00123647
AZGP1	7q22.1	-0.420699	0.000102092	0.00123672
PMEL	12q13.2	-0.420464	0.000103101	0.00124759
TMEM44	3q29	-0.420206	0.000104222	0.00125803
CXORF40A	Xq28	-0.420113	0.000104632	0.00126142
CTDSP2	12q14.1	-0.420042	0.000104941	0.00126436
NEO1	15q24.1	-0.419972	0.000105251	0.00126652
SENP3	17p13.1	-0.419667	0.000106602	0.00127772
ACR	22q13.33	-0.419573	0.000107021	0.00127884
LARS2	3p21.31	-0.419386	0.000107864	0.00128447
ATXN7L3B	12q21.1	-0.419386	0.000107864	0.00128447
ATP6V0A1	17q21.2	-0.419362	0.000107969	0.00128494
FBL	19q13.2	-0.419222	0.000108606	0.00129015
LYPD3	19q13.31	-0.418826	0.000110417	0.00130702
THOC5	22q12.2	-0.418823	0.000110428	0.00130702
ZNF619	3p22.1	-0.418542	0.000111732	0.00131844
RHOA	3p21.31	-0.418378	0.000112499	0.00132588
MAP4	3p21.31	-0.418284	0.000112939	0.00133026
RTL8B	Xq26.3	-0.418261	0.00011305	0.00133076
VMAC	19p13.3	-0.418026	0.000114159	0.00133896
SERP1	3q25.1	-0.417932	0.000114605	0.00134096
RTN2	19q13.32	-0.417417	0.000117089	0.00136429
SEMA4C	2q11.2	-0.417393	0.000117204	0.0013648
VPS33B	15q26.1	-0.417182	0.000118235	0.00137271
KIF1C	17p13.2	-0.417135	0.000118465	0.00137457
CCDC68	18q21.2	-0.416971	0.000119275	0.00138067
SLC35E4	22q12.2	-0.416878	0.00011974	0.00138276
POPDC3	6q21	-0.415846	0.000124965	0.0014287
PLEKHG4	16q22.1	-0.415729	0.000125572	0.00143254
TBX2	17q23.2	-0.415706	0.000125694	0.00143254
PARVA	11p15.3	-0.415635	0.00012606	0.00143447
IRF2BP2	1q42.3	-0.415588	0.000126304	0.00143558
MRPL43	10q24.31	-0.415541	0.000126549	0.00143752
LZTS3	20p13	-0.415424	0.000127163	0.00144113
FBXL8	16q22.1	-0.415284	0.000127904	0.00144784
HPS1	10q24.2	-0.415237	0.000128151	0.00144896
ADAMTSL5	19p13.3	-0.41519	0.0001284	0.00145092
SNHG32	6p21.33	-0.415049	0.000129147	0.00145346
TMA7	3p21.31	-0.415026	0.000129272	0.00145403
C6ORF226	6p21.1	-0.415002	0.000129397	0.00145459
RAB34	17q11.2	-0.414955	0.000129647	0.00145573
SLC25A30	13q14.13	-0.414838	0.000130275	0.00146109
PPARD	6p21.31	-0.414557	0.000131794	0.00147557
EPS8L2	11p15.5	-0.414346	0.000132943	0.00148418
RPL11	1p36.11	-0.414135	0.000134102	0.00149257
MTFR1L	1p36.11	-0.414112	0.000134231	0.00149257
MGRN1	16p13.3	-0.414112	0.000134231	0.00149257
CRELD1	3p25.3	-0.413994	0.00013488	0.00149551
FAM86B1	8p23.1	-0.413854	0.000135662	0.00150161
COMMD6	13q22.2	-0.413737	0.000136317	0.001508
TFF3	21q22.3	-0.41369	0.000136579	0.00150919
TAMM41	3p25.2	-0.413479	0.000137767	0.00151801
SEMA4G	10q24.31	-0.413174	0.0001395	0.00153191
EFCAB1	8q11.21	-0.412402	0.000143982	0.00156942
FAHD2A	2q11.1	-0.412096	0.000145796	0.00158583
SLC49A4	3q21.1	-0.412025	0.000146215	0.00158862
SSC4D	7q11.23	-0.411838	0.000147339	0.00159905
TMEM101	17q21.31	-0.411697	0.000148188	0.00160557
ELP6	3p21.31	-0.411486	0.000149469	0.00161586
SATB1	3p24.3	-0.411486	0.000149469	0.00161586
C6ORF47	6p21.33	-0.411135	0.000151627	0.00163079
KANK1	9p24.3	-0.411111	0.000151771	0.00163079
ATF6B	6p21.32	-0.411111	0.000151771	0.00163079
RABL6	9q34.3	-0.411088	0.000151916	0.00163145
DPH2	1p34.1	-0.410853	0.000153373	0.00164437
ASPG	14q32.33	-0.410361	0.000156475	0.0016657
RAB11FIP1	8p11.23	-0.410267	0.000157073	0.00167115
ZNF394	7q22.1	-0.41022	0.000157372	0.00167277
EFHD1	2q37.1	-0.410056	0.000158424	0.00168185
FGF22	19p13.3	-0.409905	0.000159402	0.00168764
SLC6A6	3p25.1	-0.409822	0.000159939	0.00169056
EPOR	19p13.2	-0.409822	0.000159939	0.00169056
MAP3K11	11q13.1	-0.409634	0.00016116	0.00170059
SDK1	7p22.2	-0.409564	0.00016162	0.00170278
ATG2A	11q13.1	-0.409564	0.00016162	0.00170278
ST6GAL1	3q27.3	-0.408837	0.000166447	0.0017442
LTA4H	12q23.1	-0.408673	0.000167555	0.00175392
GNAI2	3p21.31	-0.408322	0.000169952	0.00177806
TRIM27	6p22.1	-0.40797	0.000172381	0.00180154
SPDYE3	7q22.1	-0.407712	0.000174183	0.00181452
NUDT18	8p21.3	-0.407642	0.000174677	0.00181773
PRRC2A	6p21.33	-0.407642	0.000174677	0.00181773
PLA2G15	16q22.1	-0.407618	0.000174842	0.00181847
PHF1	6p21.32	-0.407454	0.000176002	0.00182956
CIZ1	9q34.11	-0.407103	0.000178511	0.00184578
AGPAT1	6p21.32	-0.406939	0.000179693	0.00185308
RPLP1	15q23	-0.406704	0.000181394	0.00186864
C4ORF19	4p14	-0.406526	0.000182695	0.00187957
ST6GALNAC2	17q25.1	-0.406517	0.000182765	0.00187957
RCAN3	1p36.11	-0.406493	0.000182937	0.00187957
EFCAB12	3q21.3	-0.406307	0.000184306	0.00189064
ZNF592	15q25.3	-0.406165	0.000185362	0.00189549
RPS12	6q23.2	-0.406142	0.000185537	0.00189627
DUOX1	15q21.1	-0.405485	0.00019048	0.00193461
HNRNPM	19p13.2	-0.404923	0.000194814	0.00197657
TJP2	9q21.11	-0.404876	0.00019518	0.00197718
HNRNPUL1	19q13.2	-0.404829	0.000195545	0.00197986
TPT1-AS1	13q14.13	-0.404782	0.000195912	0.00198254
IGLL1	22q11.23	-0.404712	0.000196463	0.00198708
LETMD1	12q13.12	-0.404501	0.000198124	0.00199869
EXO5	1p34.2	-0.40443	0.000198681	0.00200327
FOXD3	1p31.3	-0.40436	0.000199239	0.00200786
KCNG2	18q23	-0.404337	0.000199425	0.0020087
CABLES2	20q13.33	-0.40429	0.000199798	0.00201141
TRIM39	6p22.1	-0.403962	0.000202429	0.00203474
B4GALT2	1p34.1	-0.403751	0.000204136	0.00204662
DVL2	17p13.1	-0.403704	0.000204518	0.00204833
SULT4A1	22q13.31	-0.40361	0.000205282	0.00205493
ZER1	9q34.11	-0.403446	0.000206627	0.00206309
TNNI3	19q13.42	-0.402863	0.00021147	0.00210067
ZNF826P	19p12	-0.402593	0.000213741	0.00211568
ZNF677	19q13.42	-0.402555	0.000214067	0.00211657
ZNF599	19q13.11	-0.402508	0.000214465	0.00211746
TSC2	16p13.3	-0.402461	0.000214864	0.00211925
PPP1R11	6p22.1	-0.402368	0.000215664	0.00212499
NPRL2	3p21.31	-0.402203	0.000217071	0.00213345
MAN2B1	19p13.13	-0.401969	0.000219095	0.00214793
MKS1	17q22	-0.401055	0.000227157	0.00220917
RAMP2-AS1	17q21.2	-0.400891	0.000228633	0.00222019
PSMG3-AS1	7p22.3	-0.400633	0.00023097	0.00223286
NADSYN1	11q13.4	-0.400633	0.00023097	0.00223286
IP6K2	3p21.31	-0.400492	0.000232253	0.00224304
FBXW9	19p13.13	-0.400211	0.000234841	0.00226003
CSNK2B	6p21.33	-0.400188	0.000235057	0.00226003
TKT	3p21.1	-0.400188	0.000235057	0.00226003
HHLA3	1p31.1	-0.4	0.000236799	0.00227005
MGAT2	14q21.3	0.4	0.000236799	0.00227005
EFNA3	1q21.3	0.400047	0.000236362	0.0022681
MPHOSPH9	12q24.31	0.400094	0.000235927	0.00226503
SNTB2	16q22.1	0.400117	0.000235709	0.00226406
MYOF	10q23.33	0.400164	0.000235274	0.002261
NEGR1	1p31.1	0.400222	0.000234741	0.00226003
SLC16A9	10q21.2	0.400272	0.000234277	0.00225699
HSPA4L	4q28.1	0.400281	0.000234191	0.00225699
DCSTAMP	8q22.3	0.4003	0.000234015	0.0022567
DPY19L4	8q22.1	0.400328	0.000233759	0.00225535
CDH1	16q22.1	0.400422	0.000232898	0.00224815
PHF21A	11p11.2	0.400539	0.000231825	0.00224001
ATXN2	12q24.12	0.400656	0.000230756	0.00223286
UBR7	14q32.12	0.400727	0.000230117	0.00222794
MSTN	2q32.2	0.40075	0.000229906	0.002227
TMEM132D	12q24.33	0.4008	0.00022945	0.00222369
DDX1	2p24.3	0.40082	0.000229268	0.00222303
LPCAT1	5p15.33	0.40082	0.000229268	0.00222303
PPP3CC	8p21.3	0.400867	0.000228845	0.00222114
GGT8P	2p11.2	0.400985	0.000227787	0.00221308
PSTPIP2	18q21.1|tdb7990	0.401031	0.000227368	0.00221011
CYSLTR2	13q14.2	0.401188	0.000225963	0.00219865
MIR22HG	17p13.3	0.401195	0.0002259	0.00219865
SFTA1P	10p14	0.401234	0.000225557	0.00219689
SLC46A1	17q11.2	0.401383	0.000224232	0.00218509
NKAIN4	20q13.33	0.401383	0.000224232	0.00218509
LSAMP	3q13.31	0.401463	0.000223527	0.0021804
DUSP5P1	1q42.13	0.401469	0.000223476	0.0021804
EGR1	5q31.2	0.401477	0.000223403	0.0021804
AGPAT5	8p23.1	0.401524	0.00022299	0.00217843
SNHG15	7p13	0.401547	0.000222783	0.0021775
PGR	11q22.1	0.401611	0.000222217	0.00217306
UBE4A	11q23.3	0.401688	0.000221548	0.0021676
TICAM2	5q22.3	0.401702	0.000221424	0.00216749
NOTUM	17q25.3	0.401832	0.000220286	0.00215743
HS6ST3	13q32.1	0.401875	0.000219909	0.00215482
DDX23	12q13.12	0.402039	0.000218486	0.00214304
GRIP1	12q14.3	0.402063	0.000218284	0.00214213
PDP1	8q22.1	0.40211	0.000217879	0.00213923
WDR72	15q21.3	0.40218	0.000217271	0.00213435
LYN	8q12.1	0.402203	0.000217071	0.00213345
SKA3	13q12.11	0.402227	0.00021687	0.00213345
SMAD9	13q13.3	0.402284	0.000216377	0.00212986
PIGL	17p11.2	0.402344	0.000215865	0.00212589
MAP3K21	1q42.2	0.402368	0.000215664	0.00212499
KDR	4q12	0.402485	0.000214665	0.00211836
BMP2	20p12.3	0.402532	0.000214266	0.00211657
CALY	10q26.3	0.402537	0.000214221	0.00211657
SDCBP	8q12.1	0.402579	0.000213868	0.00211586
NUF2	1q23.3	0.402625	0.000213471	0.00211408
NIF3L1	2q33.1	0.402696	0.000212876	0.00210926
BATF3	1q32.3	0.402719	0.000212678	0.00210837
CTSE	1q32.1	0.402724	0.000212634	0.00210837
TPM1	15q22.2	0.402766	0.000212283	0.0021066
THPO	3q27.1	0.402794	0.000212049	0.00210536
HPRT1	Xq26.2-q26.3	0.40293	0.000210905	0.00209613
DNAJC7	17q21.2	0.40293	0.000210905	0.00209613
CAMK1D	10p13	0.403	0.000210316	0.00209242
TBCK	4q24	0.403141	0.000209145	0.00208182
B2M	15q21.1	0.403165	0.00020895	0.00208095
FLT1	13q12.3	0.403258	0.000208173	0.00207427
PPA1	10q22.1	0.403305	0.000207785	0.00207147
ATM	11q22.3	0.403329	0.000207592	0.0020706
TOB1	17q21.33	0.403399	0.000207012	0.00206588
OLIG2	21q22.11	0.40345	0.000206593	0.00206309
PHTF1	1p13.2	0.403493	0.000206242	0.00206136
MRPL35	2p11.2	0.403516	0.00020605	0.0020605
CACNA1I	22q13.1	0.403556	0.000205721	0.00205827
TMEM154	4q31.3	0.403718	0.000204403	0.00204824
PTGFR	1p31.1	0.403804	0.0002037	0.0020433
SRPX	Xp11.4	0.403821	0.000203566	0.002043
TM4SF1	3q25.1	0.403844	0.000203376	0.00204215
RHOU	1q42.13	0.403891	0.000202997	0.00203939
TRAM1	8q13.3	0.404079	0.000201486	0.00202631
RELL1	4p14	0.404196	0.000200547	0.0020179
MEX3C	18q21.2	0.404548	0.000197754	0.00199599
EMC4	15q14	0.404571	0.000197569	0.00199516
JAKMIP2	5q32	0.4046	0.000197341	0.00199389
BMERB1	16p13.11	0.404641	0.000197015	0.00199163
IL22RA1	1p36.11	0.404894	0.000195039	0.00197678
BCAP29	7q22.3	0.404899	0.000194997	0.00197678
TSPAN31	12q14.1	0.405274	0.000192095	0.00195
CXCL2	4q13.3	0.405508	0.000190305	0.00193384
PCNA	20p12.3	0.405532	0.000190123	0.001933
SELENOI	2p23.3	0.405579	0.000189767	0.00193039
SLC25A45	11q13.1	0.405602	0.000189589	0.00192958
THUMPD2	2p22.1|2p22-p21	0.405602	0.000189589	0.00192958
NECTIN1	11q23.3	0.40579	0.00018817	0.00191715
XRCC5	2q35	0.405813	0.000187994	0.00191635
GTSE1	22q13.31	0.405907	0.000187289	0.00191017
SRP19	5q22.2	0.405977	0.000186761	0.00190579
SLIT3	5q34-q35.1	0.406024	0.000186411	0.00190321
CAMSAP2	1q32.1	0.406095	0.000185886	0.00189884
NFATC2	20q13.2	0.406189	0.000185183	0.00189464
SYNE2	14q23.2	0.406212	0.000185014	0.00189391
CMAS	12p12.1	0.406212	0.000185014	0.00189391
LRIG1	3p14.1	0.406212	0.000185014	0.00189391
ACAT2	6q25.3	0.406259	0.000184666	0.00189334
DNAJC25	9q31.3	0.406329	0.000184146	0.00189
TANC1	2q24.2	0.406353	0.000183973	0.00188922
NUAK1	12q23.3	0.406493	0.000182937	0.00187957
POLR2D	2q14.3	0.406634	0.000181907	0.00187294
GATAD1	7q21.2	0.406915	0.000179862	0.00185384
LINC01341	1q44	0.407047	0.00017891	0.00184599
SILC1	2p25.2	0.407051	0.00017888	0.00184599
PCLAF	15q22.31	0.407056	0.000178848	0.00184599
SMARCD3	7q36.1	0.407079	0.000178679	0.00184599
NOS1AP	1q23.3	0.407104	0.000178505	0.00184578
PARPBP	12q23.2	0.407126	0.000178342	0.00184578
PSMD7	16q23.1	0.407267	0.000177336	0.00183656
FLI1	11q24.3	0.40729	0.000177169	0.0018358
ANO4	12q23.1	0.407303	0.000177076	0.0018358
CCDC81	11q14.2	0.407303	0.000177076	0.0018358
DHDH	19q13.33	0.407315	0.000176991	0.0018358
TTC8	14q31.3	0.407361	0.000176668	0.00183452
MT3	16q13	0.407387	0.00017648	0.00183354
SOS1	2p22.1	0.407712	0.000174183	0.00181452
ABCC2	10q24.2	0.40775	0.00017392	0.00181372
TBK1	12q14.2	0.407806	0.000173526	0.00181058
RAPGEFL1	17q21.1	0.407876	0.000173035	0.00180642
TRIM65	17q25.1	0.407876	0.000173035	0.00180642
DLST	14q24.3	0.408298	0.000170113	0.00177879
ZC3HC1	7q32.2	0.408744	0.000167079	0.00174988
CLCF1	11q13.2	0.408978	0.000165502	0.00173523
TLL2	10q24.1	0.409159	0.000164297	0.00172352
VCAN	5q14.2-q14.3	0.409212	0.000163939	0.0017207
AZIN1	8q22.3	0.409212	0.000163939	0.0017207
B3GALNT2	1q42.3	0.40933	0.000163163	0.0017144
ZBED2	3q13.13	0.409433	0.000162483	0.00170817
PTPRE	10q26.2	0.40947	0.000162236	0.0017065
LEO1	15q21.2	0.40947	0.000162236	0.0017065
BDKRB2	14q32.2	0.409541	0.000161774	0.00170348
SNORA72	8q22.2	0.409622	0.000161238	0.00170059
CENPL	1q25.1	0.409705	0.000160701	0.00169677
TIPIN	15q22.31	0.409798	0.000160091	0.00169125
ENO3	17p13.2	0.409845	0.000159787	0.00169056
C1R	12p13.31	0.409939	0.00015918	0.0016862
OTULIN	5p15.2	0.409962	0.000159029	0.00168551
COX7A1	19q13.12	0.409962	0.000159029	0.00168551
ACHE	7q22.1	0.410033	0.000158575	0.00168254
TMEM68	8q12.1	0.410127	0.000157973	0.00167797
INHBA	7p14.1	0.410216	0.000157397	0.00167277
PGM5	9q21.11	0.410431	0.000156029	0.00166186
RAD51AP1	12p13.32	0.410478	0.000155732	0.0016596
GPR173	Xp11.22	0.410492	0.000155642	0.00165956
GREM1	15q13.3	0.410538	0.000155351	0.00165736
ILKAP	2q37.3	0.410549	0.000155287	0.00165736
PRR16	5q23.1	0.410562	0.000155199	0.00165736
KATNAL2	18q21.1	0.410595	0.000154991	0.00165624
AIM2	1q23.1-q23.2	0.410627	0.000154792	0.00165503
SURF4	9q34.2	0.410689	0.000154401	0.00165175
NFAT5	16q22.1	0.410689	0.000154401	0.00165175
BUB3	10q26.13	0.410713	0.000154254	0.00165175
CEMIP2	9q21.13	0.410783	0.000153813	0.00164818
ADGRB2	1p35.2	0.410853	0.000153373	0.00164437
INTS8	8q22.1	0.4109	0.000153081	0.00164305
PECAM1	17q23.3	0.411135	0.000151627	0.00163079
MTREX	5q11.2	0.411158	0.000151482	0.00163079
APOC2	19q13.32	0.411172	0.000151395	0.00163079
EGFLAM	5p13.2-p13.1	0.411299	0.000150616	0.00162375
TBC1D8	2q11.2	0.411346	0.000150328	0.00162155
ELMOD1	11q22.3	0.41138	0.000150118	0.00162018
ASAP2	2p25.1|2p24	0.411418	0.000149883	0.00161854
ODAM	4q13.3	0.411436	0.000149773	0.00161824
NLRC5	16q13	0.41158	0.000148898	0.00161148
CRCP	7q11.21	0.411603	0.000148756	0.00161083
CARNS1	11q13.2	0.411721	0.000148046	0.00160493
PAK6	15q15.1	0.411767	0.000147763	0.00160276
KANSL2	12q13.11	0.411978	0.000146495	0.00159078
KCNA1	12p13.32	0.412076	0.000145911	0.0015862
NR2F1	5q15	0.412119	0.000145656	0.0015852
PSMD12	17q24.2	0.412119	0.000145656	0.0015852
NPNT	4q24	0.412391	0.000144045	0.00156942
NGEF	2q37.1	0.412415	0.000143906	0.00156942
HSPA4	5q31.1	0.412447	0.000143715	0.00156845
LONRF2	2q11.2	0.412471	0.000143577	0.00156783
ATP8B3	19p13.3	0.412588	0.00014289	0.0015612
ANPEP	15q26.1	0.412611	0.000142753	0.00156058
KNTC1	12q24.31	0.412635	0.000142616	0.00155996
TTC19	17p12	0.412729	0.00014207	0.00155486
GTF3A	13q12.2	0.412799	0.000141661	0.00155126
SCG2	2q36.1	0.412893	0.000141118	0.00154618
NOX5	15q23	0.41294	0.000140847	0.00154409
HLCS	21q22.13	0.412963	0.000140712	0.00154347
E2F5	8q21.2	0.41308	0.000140038	0.00153694
TTC13	1q42.2	0.413174	0.0001395	0.00153191
THBS1	15q14	0.4132	0.000139353	0.00153191
SLC41A2	12q23.3	0.413244	0.000139099	0.00153009
BAZ1A	14q13.1-q13.2	0.413385	0.000138299	0.00152214
PELI1	2p14	0.413455	0.0001379	0.00151862
CLPB	11q13.4	0.413549	0.00013737	0.0015145
ACIN1	14q11.2	0.413596	0.000137106	0.00151244
ATP2B1	12q21.33	0.413643	0.000136843	0.00151039
IMPAD1	8q12.1	0.413643	0.000136843	0.00151039
COL14A1	8q24.12	0.413713	0.000136448	0.0015086
SNRPD1	18q11.2	0.413901	0.000135401	0.00149957
LGALS1	22q13.1	0.413971	0.00013501	0.0014961
TMEM173	5q31.2	0.414041	0.00013462	0.00149348
MAGOHB	12p13.2	0.414065	0.00013449	0.00149289
ADAM11	17q21.31	0.414065	0.00013449	0.00149289
NEK2	1q32.3	0.414065	0.00013449	0.00149289
WASHC2C	10q11.22	0.414135	0.000134102	0.00149257
DGCR11	22q11.21	0.414158	0.000133973	0.00149257
TENT5C	1p12	0.414182	0.000133844	0.00149252
RPL26L1	5q35.1	0.414323	0.000133072	0.00148476
OSR2	8q22.2	0.414348	0.00013293	0.00148418
FOLR1	11q13.4	0.414358	0.00013288	0.00148418
ADAM9	8p11.22	0.414416	0.000132559	0.00148244
PARP2	14q11.2	0.41451	0.000132048	0.00147757
RASL11A	13q12.2	0.41458	0.000131666	0.001475
SIGLEC12	19q13.41	0.414586	0.000131638	0.001475
IDE	10q23.33	0.414909	0.000129898	0.0014577
RSAD2	2p25.2	0.414979	0.000129522	0.00145516
RHPN2	19q13.11	0.415073	0.000129022	0.0014529
SAR1A	10q22.1	0.415096	0.000128897	0.00145233
ASAP1	8q24.21-q24.22	0.415096	0.000128897	0.00145233
TNFAIP2	14q32.32	0.41512	0.000128773	0.00145233
ATCAY	19p13.3	0.415126	0.00012874	0.00145233
RACGAP1	12q13.12	0.415143	0.000128648	0.00145233
GCNA	Xq13.1	0.415237	0.000128151	0.00144896
SERINC3	20q13.12	0.415401	0.000127286	0.00144169
FAM214B	9p13.3	0.415424	0.000127163	0.00144113
LYPD1	2q21.2	0.415471	0.000126917	0.00144002
GABRB3	15q12	0.415518	0.000126672	0.00143808
ZDHHC13	11p15.1	0.415588	0.000126304	0.00143558
DOCK5	8p21.2	0.415682	0.000125816	0.00143254
PSMD14	2q24.2	0.415682	0.000125816	0.00143254
ADCK5	8q24.3	0.415706	0.000125694	0.00143254
HMGXB3	5q32	0.415706	0.000125694	0.00143254
MCMBP	10q26.11	0.415776	0.000125329	0.00143202
FEM1C	5q22.3	0.415846	0.000124965	0.0014287
TPM4	19p13.12-p13.11	0.41587	0.000124844	0.0014287
HSP90B3P	1p22.1	0.416119	0.000123563	0.00141516
ST8SIA4	5q21.1	0.416151	0.0001234	0.00141412
KIF11	10q23.33	0.416151	0.0001234	0.00141412
LHX9	1q31.3	0.416168	0.000123311	0.00141412
ZNF483	9q31.3	0.416281	0.000122738	0.00140903
SSPO	7q36.1	0.416292	0.000122684	0.00140903
H2AFY	5q31.1	0.416385	0.000122208	0.0014046
TEP1	14q11.2	0.416409	0.00012209	0.00140407
MRPL1	4q21.1	0.416503	0.000121616	0.00139945
TMEM209	7q32.2	0.416573	0.000121262	0.0013962
HPSE	4q21.23	0.41662	0.000121027	0.00139432
PACC1	1q32.3	0.416643	0.000120909	0.00139379
NELL1	11p15.1	0.416657	0.000120839	0.00139379
PLPP5	8p11.23	0.416667	0.000120792	0.00139379
MDH1	2p15	0.416878	0.00011974	0.00138276
PKM	15q23	0.416878	0.00011974	0.00138276
TENT4B	16q12.1	0.416925	0.000119507	0.00138253
ARHGEF28	5q13.2	0.416971	0.000119275	0.00138067
SLC39A8	4q24	0.417018	0.000119043	0.00137962
DGKA	12q13.2	0.417042	0.000118927	0.0013791
CALCRL	2q32.1	0.417182	0.000118235	0.00137271
FKBP11	12q13.12	0.417182	0.000118235	0.00137271
INHBB	2q14.2	0.417253	0.00011789	0.00137116
AUH	9q22.31	0.41737	0.000117318	0.00136532
ACACA	17q12	0.417604	0.00011618	0.00135451
CHI3L1	1q32.1	0.417651	0.000115954	0.00135268
KCNN4	19q13.31	0.417722	0.000115615	0.00134954
SPATA9	5q15	0.417792	0.000115278	0.00134641
MKI67	10q26.2	0.417815	0.000115165	0.0013459
SGSM2	17p13.3	0.417839	0.000115053	0.0013454
MAGIX	Xp11.23	0.417956	0.000114493	0.00134046
C1ORF140	1q41	0.417956	0.000114492	0.00134046
DNAH3	16p12.3	0.418005	0.000114261	0.00133935
KLHL38	8q24.13	0.418143	0.000113603	0.00133324
PLK4	4q28.1	0.41819	0.000113381	0.00133144
SRSF1	17q22	0.418214	0.000113271	0.00133095
CASP8	2q33.1	0.418214	0.000113271	0.00133095
DHRS7B	17p11.2	0.418237	0.00011316	0.00133095
ACTR6	12q23.1	0.418472	0.00011206	0.00132151
UHRF1	19p13.3	0.418589	0.000111514	0.00131666
PGAM1	10q24.1	0.418706	0.00011097	0.00131103
IL20RB	3q22.3	0.418783	0.000110613	0.00130761
SELENOS	15q26.3	0.4188	0.000110537	0.0013075
RNF19A	8q22.2	0.418823	0.000110428	0.00130702
PANX1	11q21	0.418847	0.00011032	0.00130702
ANKRD10	13q34	0.418894	0.000110105	0.00130636
STK17B	2q32.3	0.419105	0.000109139	0.00129569
FHDC1	4q31.3	0.419292	0.000108287	0.00128715
GREM2	1q43	0.419313	0.000108195	0.00128684
NRP1	10p11.22	0.419433	0.000107652	0.00128352
POMP	13q12.3	0.419526	0.000107231	0.00127928
ENTHD1	22q13.1	0.419549	0.000107129	0.00127884
PPP6R3	11q13.2	0.41955	0.000107126	0.00127884
TAF2	8q24.12	0.419597	0.000106916	0.00127866
PCK1	20q13.31	0.419607	0.000106872	0.00127866
GGPS1	1q42.3	0.419644	0.000106707	0.00127772
WNT10B	12q13.12	0.419644	0.000106703	0.00127772
ARG2	14q24.1	0.419808	0.000105976	0.00127132
KCNK9	8q24.3	0.419809	0.000105971	0.00127132
SMN1	5q13.2	0.419863	0.000105732	0.00126995
SMOC2	6q27	0.419925	0.000105457	0.00126744
ABCC12	16q12.1	0.419951	0.000105342	0.00126684
ERP44	9q31.1	0.419995	0.000105147	0.00126606
CASP3	4q35.1	0.420136	0.000104529	0.00126096
COL17A1	10q25.1	0.420223	0.000104148	0.00125791
CENPO	2p23.3	0.420323	0.000103711	0.00125342
TBX19	1q24.2	0.420441	0.000103202	0.00124804
CD5L	1q23.1	0.420687	0.000102139	0.00123672
PI15	8q21.13	0.420773	0.000101775	0.00123539
IMMT	2p11.2|2	0.420792	0.000101691	0.00123513
PLA2G4C	19q13.33	0.420792	0.000101691	0.00123513
ZCCHC14	16q24.2	0.420863	0.000101391	0.00123303
DNAAF5	7p22.3	0.42091	0.000101191	0.00123214
SOCS3	17q25.3	0.420933	0.000101092	0.0012317
JKAMP	14q23.1	0.420956	0.000100992	0.00123126
GOLGA3	12q24.33	0.421003	0.000100793	0.0012296
PHLDA2	11p15.4	0.421097	0.000100397	0.00122554
NIPAL4	5q33.3	0.421127	0.000100272	0.00122554
TRIM9	14q22.1	0.421261	9.97067e-05	0.00122094
DIAPH3	13q21.2	0.421285	9.96084e-05	0.0012205
RNF115	1q21.1	0.421308	9.95103e-05	0.00122007
ATF3	1q32.3	0.421355	9.93142e-05	0.00121843
PRDM16	1p36.32	0.42138	9.92111e-05	0.00121793
SLN	11q22.3	0.42144	9.89585e-05	0.0012156
ITGA5	12q13.13	0.421566	9.84364e-05	0.00120995
SLC16A8	22q13.1	0.421636	9.81454e-05	0.00120713
GBP1	1p22.2	0.421636	9.81454e-05	0.00120713
C12ORF65	12q24.31	0.421871	9.71812e-05	0.00119754
GJA5	1q21.2	0.422293	9.54676e-05	0.00117866
RFTN1	3p24.3	0.422363	9.51847e-05	0.00117592
TNFRSF8	1p36.22	0.422365	9.51741e-05	0.00117592
DOK5	20q13.2	0.42248	9.4715e-05	0.00117235
ZFP91	11q12.1	0.422621	9.41541e-05	0.00116615
ANKRD36BP2	2p11.2	0.42265	9.4036e-05	0.00116542
TSC22D3	Xq22.3	0.422832	9.33187e-05	0.00115727
SETBP1	18q12.3	0.422855	9.32262e-05	0.00115686
ZWINT	10q21.1	0.422949	9.28575e-05	0.00115376
GNGT1	7q21.3	0.423017	9.25895e-05	0.0011519
C8ORF76	8q24.13	0.423043	9.249e-05	0.00115139
CCNB2	15q22.2	0.423277	9.15773e-05	0.00114149
PLXNA4	7q32.3	0.423277	9.15773e-05	0.00114149
DCHS2	4q31.3	0.423359	9.12594e-05	0.00113899
ACSS3	12q21.31	0.423418	9.10337e-05	0.0011369
ZNF746	7q36.1	0.423418	9.10337e-05	0.0011369
FBXO43	8q22.2	0.423451	9.09052e-05	0.0011369
EPHA8	1p36.12	0.423511	9.0673e-05	0.00113644
RALGAPA1	14q13.2	0.423535	9.0583e-05	0.00113637
GDF15	19p13.11	0.423652	9.01344e-05	0.0011322
PAX6	11p13	0.423793	8.95987e-05	0.00112693
PLEKHA8P1	12q12	0.42384	8.94208e-05	0.00112542
CEBPG	19q13.11	0.42391	8.91546e-05	0.00112279
B3GALT2	1q31.2	0.423938	8.90498e-05	0.0011222
RNF149	2q11.2	0.42398	8.88891e-05	0.0011209
ST8SIA1	12p12.1	0.424016	8.87539e-05	0.0011209
TSPAN2	1p13.2	0.424276	8.77797e-05	0.00111048
SLC22A17	14q11.2	0.424332	8.75725e-05	0.00110861
CD58	1p13.1	0.424707	8.61881e-05	0.00109321
RNF152	18q21.33	0.424849	8.56689e-05	0.00108734
PXDNL	8q11.22-q11.23	0.424888	8.55286e-05	0.00108626
FRMD4A	10p13	0.424965	8.52481e-05	0.00108482
KCNMB4	12q15	0.425035	8.49934e-05	0.00108229
NDUFA9	12p13.32	0.425035	8.49934e-05	0.00108229
SACS	13q12.12	0.425035	8.49934e-05	0.00108229
ADIRF	10q23.2	0.425059	8.49087e-05	0.00108229
PPL	16p13.3	0.425199	8.44019e-05	0.00107758
CCNO	5q11.2	0.425457	8.34799e-05	0.00106721
PIPOX	17q11.2	0.425598	8.2981e-05	0.00106152
FAM226B	Xq13.1	0.425617	8.29139e-05	0.00106136
R3HDM1	2q21.3	0.425645	8.28153e-05	0.0010608
NDUFAF5	20p12.1	0.425762	8.24024e-05	0.00105621
RHOB	2p24.1	0.425785	8.23201e-05	0.00105584
SNX25	4q35.1	0.425785	8.23201e-05	0.00105584
FIP1L1	4q12	0.425785	8.23201e-05	0.00105584
LIX1	5q15	0.425997	8.15811e-05	0.00104844
SAMD8	10q22.2	0.426067	8.13378e-05	0.001046
MSL1	17q21.1	0.426184	8.09318e-05	0.00104147
CEP72	5p15.33	0.426395	8.02056e-05	0.00103417
MCM4	8q11.21	0.426442	8.0045e-05	0.00103279
KIF18A	11p14.1	0.426503	7.98363e-05	0.00103078
BRIX1	5p13.2	0.426535	7.97248e-05	0.00103002
EXOSC2	9q34.12	0.426559	7.9645e-05	0.00102967
C20ORF141	20p13	0.426578	7.95803e-05	0.00102967
PCDHGC3	5q31.3	0.426629	7.94058e-05	0.00102863
TIMELESS	12q13.3	0.42691	7.84559e-05	0.00101836
SLC35F6	2p23.3	0.427028	7.80631e-05	0.00101394
SIPA1L2	1q42.2	0.427239	7.73609e-05	0.00100548
CCN1	1p22.3	0.427262	7.72832e-05	0.00100515
AURKA	20q13.2	0.427332	7.70506e-05	0.00100346
UNC50	2q11.2	0.427356	7.69733e-05	0.00100313
ELOVL6	4q25	0.427356	7.69733e-05	0.00100313
GFPT1	2p13.3	0.427567	7.62801e-05	0.000995424
CRMP1	4p16.2	0.427614	7.61268e-05	0.000994091
TSPAN13	7p21.1	0.427637	7.60503e-05	0.000993758
C8G	9q34.3	0.427801	7.55167e-05	0.000988776
CSRP2	12q21.2	0.427801	7.55167e-05	0.000988776
NCBP1	9q22.33	0.427825	7.54407e-05	0.000988776
TMEM64	8q21.3	0.427918	7.51376e-05	0.000987798
ADORA1	1q32.1	0.427989	7.4911e-05	0.000985485
KRT80	12q13.13	0.428009	7.48473e-05	0.000985313
NDFIP1	5q31.3	0.428036	7.47603e-05	0.000984833
TIMM17A	1q32.1	0.428153	7.43848e-05	0.000981214
RP1	8q11.23-q12.1	0.428213	7.4193e-05	0.000980012
SLC38A5	Xp11.23	0.428293	7.39365e-05	0.000977951
DDIT3	12q13.3	0.428293	7.39365e-05	0.000977951
MYO1G	7p13	0.428481	7.33426e-05	0.000971416
PSMC2	7q22.1	0.428669	7.27532e-05	0.000964921
GPR12	13q12.13	0.428679	7.27217e-05	0.000964921
CFAP45	1q23.2	0.428836	7.22305e-05	0.000960607
C10ORF91	10q26.3	0.428962	7.18402e-05	0.000957872
HECTD1	14q12	0.429208	7.1083e-05	0.000950539
CCNA2	4q27	0.429278	7.08677e-05	0.000948313
EMC2	8q23.1	0.429278	7.08677e-05	0.000948313
SPATS2	12q13.12	0.429301	7.07961e-05	0.000948313
VIRMA	8q22.1	0.429489	7.02257e-05	0.000942962
MC5R	18p11.21	0.429559	7.00137e-05	0.000940764
VDR	12q13.11	0.429583	6.99421e-05	0.000940451
ANP32E	1q21.2	0.429583	6.99421e-05	0.000940451
GNPTG	16p13.3	0.429583	6.99421e-05	0.000940451
RDH10	8q21.11	0.429606	6.98714e-05	0.000940451
SNTB1	8q24.12	0.429723	6.95187e-05	0.000938647
ASIC2	17q11.2-q12	0.429875	6.90649e-05	0.000933166
SLC46A3	13q12.3	0.429887	6.90277e-05	0.000933166
CDC45	22q11.21	0.429981	6.87486e-05	0.000930184
MMP9	20q13.12	0.430052	6.85399e-05	0.000928651
TTC7A	2p21	0.430075	6.84705e-05	0.000928357
ARFGEF1	8q13.2	0.430122	6.83318e-05	0.000927123
SLIT1	10q24.1	0.430145	6.82626e-05	0.000926829
NOVA1	14q12	0.430196	6.81139e-05	0.000925456
GJC2	1q42.13	0.430474	6.73003e-05	0.000915039
PIK3C2A	11p15.1	0.430591	6.69596e-05	0.000912319
MFF	2q36.3	0.430591	6.69596e-05	0.000912319
RNF182	6p23	0.430636	6.6829e-05	0.000911816
RIOK2	5q15	0.430638	6.68238e-05	0.000911816
MFSD2A	1p34.2	0.430699	6.66472e-05	0.000910611
MAPKAPK5	12q24.12-q24.13	0.430778	6.6418e-05	0.000908116
TMSB4XP8	4q22.1	0.430872	6.61486e-05	0.000905706
PRKDC	8q11.21	0.430872	6.61486e-05	0.000905706
SLC35E3	12q15	0.430872	6.61486e-05	0.000905706
REEP3	10q21.3	0.431083	6.55464e-05	0.000899992
SPIDR	8q11.21	0.431083	6.55464e-05	0.000899992
CDH13	16q23.3	0.431106	6.54798e-05	0.000899992
PARD3	10p11.22-p11.21	0.431177	6.52803e-05	0.000898874
SLC38A6	14q23.1	0.431271	6.50153e-05	0.000895859
EEF1A2	20q13.33	0.431411	6.46196e-05	0.000891669
LINC00520	14q22.3	0.431507	6.43519e-05	0.000888676
RRM2B	8q22.3	0.431622	6.40303e-05	0.000886048
CKAP2L	2q14.1	0.43181	6.35107e-05	0.000879483
TRPM4	19q13.33	0.431833	6.3446e-05	0.000879212
CLDN2	Xq22.3	0.431844	6.34161e-05	0.000879212
RASAL2	1q25.2	0.431927	6.31879e-05	0.000876884
PDSS1	10p12.1	0.431974	6.30592e-05	0.000875722
SULT1A3	16p11.2	0.431997	6.29949e-05	0.000875454
DMC1	22q13.1	0.432029	6.29078e-05	0.000874868
OTX2	14q22.3	0.432094	6.27312e-05	0.000873036
FLVCR1	1q32.3	0.432185	6.24831e-05	0.000870204
RAD23B	9q31.2	0.432185	6.24831e-05	0.000870204
MARS	12q13.3	0.432208	6.24194e-05	0.000870204
MICU1	10q22.1	0.432372	6.19751e-05	0.000865606
VTN	17q11.2	0.432466	6.17225e-05	0.000863317
SAR1B	5q31.1	0.432489	6.16595e-05	0.000863056
MTERF3	8q22.1	0.432677	6.11578e-05	0.000857883
OPCML	11q25	0.432919	6.05167e-05	0.000850115
PLEKHG2	19q13.2	0.433052	6.01656e-05	0.000845793
ZFHX4	8q21.13	0.433075	6.01041e-05	0.000845539
PSMA6	14q13.2	0.433146	5.99199e-05	0.000844168
DIO3	14q32.31	0.433164	5.98715e-05	0.000844168
HJURP	2q37.1	0.433169	5.98586e-05	0.000844168
COL4A2	13q34	0.43324	5.96751e-05	0.000843772
KCNJ8	12p12.1	0.43331	5.94921e-05	0.000841797
FAT3	11q14.3	0.433351	5.93845e-05	0.000841496
GAB3	Xq28	0.433427	5.91884e-05	0.000839328
FKBP5	6p21.31	0.433568	5.88257e-05	0.000835402
MPP6	7p15.3	0.433568	5.88257e-05	0.000835402
KIAA0319	6p22.3	0.433626	5.86751e-05	0.000834481
LRIT3	4q25	0.433686	5.8523e-05	0.000832926
NTN1	17p13.1	0.433779	5.82856e-05	0.000830154
SLC27A6	5q23.3	0.433927	5.79077e-05	0.000825375
FNDC1	6q25.3	0.43399	5.77501e-05	0.000823732
ZIC2	13q32.3	0.434066	5.75568e-05	0.000821578
PUM3	9p24.2	0.434083	5.75136e-05	0.000821562
NUSAP1	15q15.1	0.43413	5.73957e-05	0.00082048
CAB39L	13q14.2	0.434201	5.72192e-05	0.000818558
ABCG4	11q23.3	0.43425	5.70968e-05	0.000817408
NANP	20p11.21	0.434294	5.69847e-05	0.000816403
MED6	14q24.2	0.434341	5.68678e-05	0.000815929
DSN1	20q11.23	0.434576	5.62865e-05	0.000808781
LRRTM2	5q31.2	0.434609	5.62036e-05	0.000808186
SLC25A17	22q13.2	0.43474	5.58829e-05	0.000804169
IQGAP1	15q26.1	0.435045	5.51405e-05	0.00079466
DNMT1	19p13.2	0.435068	5.50838e-05	0.000794431
BCO2	11q23.1	0.435079	5.5058e-05	0.000794431
SUGT1	13q14.3	0.435091	5.50271e-05	0.000794431
RASSF4	10q11.21	0.435138	5.49139e-05	0.000793745
PRRT2	16p11.2	0.435232	5.46882e-05	0.000791658
REEP1	2p11.2	0.435232	5.46882e-05	0.000791658
OLIG1	21q22.11	0.435243	5.46622e-05	0.000791658
PPP2R5C	14q32.31	0.435302	5.45195e-05	0.000790979
NOG	17q22	0.435466	5.4129e-05	0.0007859
PTPRO	12p12.3|12p13-p12	0.435544	5.39432e-05	0.000783787
2020-03-11	5p15.1	0.435595	5.38219e-05	0.000782608
HYLS1	11q24.2	0.435631	5.37385e-05	0.000781979
LRATD1	2p24.3	0.435631	5.37385e-05	0.000781979
C9ORF50	9q34.11	0.435748	5.34621e-05	0.000779122
AKAP5	14q23.3	0.435773	5.34027e-05	0.000778839
TTK	6q14.1	0.435795	5.33519e-05	0.000778682
ADAM17	2p25.1	0.435842	5.32419e-05	0.000777659
PYGM	11q13.1	0.435865	5.3187e-05	0.000777441
KCND2	7q31.31	0.435972	5.29371e-05	0.000774369
MBD2	18q21.2	0.435982	5.29132e-05	0.000774369
PSMG3	7p22.3	0.436006	5.28586e-05	0.000774369
SLC12A8	3q21.2	0.436568	5.15639e-05	0.000755986
NES	1q23.1	0.436592	5.15106e-05	0.000755774
FAM201A	9p13.1	0.436606	5.14772e-05	0.000755774
COX6C	8q22.2	0.436615	5.14574e-05	0.000755774
ARSJ	4q26	0.436711	5.12393e-05	0.000753496
CNTF	11q12.1	0.436805	5.10275e-05	0.000750948
BAZ1B	7q11.23	0.436873	5.0875e-05	0.000749271
EXOSC8	13q13.3	0.437084	5.04031e-05	0.000742883
CPSF2	14q32.12	0.437154	5.02467e-05	0.000741907
PDCD6	5p15.33	0.437225	5.00907e-05	0.000740521
METTL8	2q31.1	0.437248	5.00388e-05	0.000740316
COQ10B	2q33.1	0.437506	4.94714e-05	0.000734713
NUP85	17q25.1	0.43767	4.91134e-05	0.000729953
ZDHHC5	11q12.1	0.437881	4.86567e-05	0.00072538
TBX20	7p14.2	0.43804	4.83144e-05	0.000720829
SNRPGP15	19p13.12	0.438045	4.83042e-05	0.000720829
ANO9	11p15.5	0.438048	4.82987e-05	0.000720829
GLUD1	10q23.2	0.438068	4.8254e-05	0.000720829
IMPA1	8q21.13	0.438397	4.75568e-05	0.000712803
MAFA	8q24.3	0.438444	4.74578e-05	0.000711867
ITGA4	2q31.3	0.438451	4.74414e-05	0.000711867
TPD52	8q21.13	0.438467	4.74087e-05	0.000711867
SUB1	5p13.3	0.438537	4.72609e-05	0.000710556
OLFML2B	1q23.3	0.438608	4.71136e-05	0.000708888
RIDA	8q22.2	0.438795	4.67228e-05	0.000704097
PAEP	9q34.3	0.438806	4.66994e-05	0.000704097
ZFP36	19q13.2	0.438889	4.65286e-05	0.000702257
PSMC1	14q32.11	0.438959	4.63834e-05	0.000700608
C1GALT1C1	Xq24	0.438983	4.63351e-05	0.000700422
DIRAS2	9q22.2	0.439009	4.62815e-05	0.000700156
SYNJ2	6q25.3	0.439123	4.60462e-05	0.000697138
MRPS28	8q21.13	0.439475	4.53314e-05	0.000688995
KIF5C	2q23.1-q23.2	0.439548	4.51845e-05	0.000687298
C1ORF87	1p32.1	0.43961	4.506e-05	0.000685941
VAX1	10q25.3	0.439624	4.50308e-05	0.000685941
CPNE7	16q24.3	0.439639	4.50013e-05	0.000685941
LOXL3	2p13.1	0.439733	4.48138e-05	0.000683796
SRSF9	12q24.31	0.43978	4.47202e-05	0.000682904
DOCK10	2q36.2	0.43985	4.45803e-05	0.000681302
PAM	5q21.1	0.439967	4.4348e-05	0.000678283
OLFM1	9q34.3	0.440061	4.41629e-05	0.000675984
MYO19	17q12	0.440155	4.39786e-05	0.000674223
RBPJ	4p15.2	0.440202	4.38867e-05	0.000673344
TRIM59	3q25.33	0.44053	4.32484e-05	0.000665123
CCBE1	18q21.32	0.440636	4.30429e-05	0.000662487
RDH11	14q24.1	0.44067	4.29774e-05	0.000662002
ADGRL2	1p31.1	0.440764	4.27977e-05	0.000659756
FDCSP	4q13.3|4q13	0.440909	4.25216e-05	0.00065706
STARD4	5q22.1	0.440978	4.2391e-05	0.000655562
FRAS1	4q21.21	0.441001	4.23465e-05	0.000655395
PLEKHF2	8q22.1	0.44121	4.19535e-05	0.000649829
TENT4A	5p15.31	0.44121	4.19535e-05	0.000649829
CRYM	16p12.2	0.441237	4.19017e-05	0.000649829
TOB2	22q13.2	0.441256	4.18655e-05	0.000649829
ECD	10q22.2	0.441303	4.17778e-05	0.000649691
XIRP1	3p22.2	0.441308	4.17691e-05	0.000649691
RASL10A	22q12.2	0.441395	4.16072e-05	0.000648074
RAB10	2p23.3	0.441467	4.14719e-05	0.000646483
VKORC1L1	7q11.21	0.441538	4.13414e-05	0.000644965
NID2	14q22.1	0.441725	4.09954e-05	0.00064008
FANCI	15q26.1	0.441866	4.07376e-05	0.000636566
F5	1q24.2	0.4419	4.06759e-05	0.000636112
BDH2	4q24	0.441913	4.0652e-05	0.000636112
KISS1	1q32.1	0.441981	4.05285e-05	0.000634827
ADD2	2p13.3	0.4421	4.03113e-05	0.000632443
BMP7	20q13.31	0.442171	4.01843e-05	0.000632132
DYRK2	12q15	0.442194	4.0142e-05	0.000632132
PVT1	8q24.21	0.442288	3.99733e-05	0.000631722
LHFPL6	13q13.3-q14.11	0.442311	3.99313e-05	0.000631569
PMP2	8q21.13	0.442449	3.96855e-05	0.000628193
SLC17A9	20q13.33	0.442475	3.9638e-05	0.000627951
TMBIM4	12q14.3	0.442522	3.95545e-05	0.000627139
ATPSCKMT	5p15.2	0.442546	3.95129e-05	0.000626989
NWD1	19p13.11	0.442728	3.919e-05	0.000622373
OTULINL	5p15.2	0.442757	3.91398e-05	0.000622084
NOP58	2q33.1	0.442874	3.8934e-05	0.000619318
CNTNAP5	2q14.3	0.443019	3.86801e-05	0.000615781
CHEK2	22q12.1	0.443061	3.86067e-05	0.000615117
LARS	5q32	0.443061	3.86067e-05	0.000615117
STAT3	17q21.2	0.443061	3.86067e-05	0.000615117
IFNAR1	21q22.11	0.443108	3.85253e-05	0.000615117
TNFRSF1A	12p13.31	0.443249	3.82821e-05	0.000611947
LRP2	2q31.1	0.443436	3.79599e-05	0.000608296
CDKN2AIPNL	5q31.1	0.443577	3.772e-05	0.000604949
VDAC1	5q31.1	0.443577	3.772e-05	0.000604949
MMP7	11q22.2	0.443627	3.76345e-05	0.000604949
RBMS1	2q24.2	0.444069	3.68912e-05	0.000595089
ABCA13	7p12.3	0.444249	3.65925e-05	0.00059125
C5ORF34	5p12	0.444257	3.658e-05	0.00059125
PTGER4	5p13.1	0.444398	3.63482e-05	0.000588279
SMARCA5	4q31.21	0.444562	3.60795e-05	0.000584415
PLXDC1	17q12	0.444585	3.60412e-05	0.000584282
STK26	Xq26.2	0.444655	3.59267e-05	0.000582911
COTL1	16q24.1	0.444726	3.58126e-05	0.000581544
POLA1	Xp22.11-p21.3	0.44482	3.56609e-05	0.000579564
GCGR	17q25.3	0.444824	3.56536e-05	0.000579564
CALCR	7q21.3	0.444835	3.56365e-05	0.000579564
BAALC	8q22.3	0.444843	3.56231e-05	0.000579564
GPR89A	1q21.1	0.445007	3.53594e-05	0.000576588
LCORL	4p15.31	0.445054	3.52843e-05	0.000575848
SLC2A14	12p13.31	0.445064	3.52677e-05	0.000575848
GPR37L1	1q32.1	0.445066	3.52658e-05	0.000575848
SRGAP1	12q14.2	0.445171	3.50974e-05	0.000574241
SLC9B2	4q24	0.445359	3.48003e-05	0.000569859
SNUPN	15q24.2	0.445359	3.48003e-05	0.000569859
MASTL	10p12.1	0.445359	3.48003e-05	0.000569859
OAF	11q23.3	0.445382	3.47634e-05	0.000569859
DNAJC12	10q21.3	0.445391	3.47487e-05	0.000569859
FBXL7	5p15.1	0.445406	3.47264e-05	0.000569859
LETM2	8p11.23	0.445499	3.4579e-05	0.000569589
ARHGAP11A	15q13.3	0.44557	3.44689e-05	0.000568255
CD27-AS1	12p13.31	0.445663	3.43225e-05	0.000566321
ACKR3	2q37.3	0.445663	3.43225e-05	0.000566321
CDK1	10q21.2	0.445921	3.3923e-05	0.000561156
TLCD5	11q23.3	0.445968	3.38508e-05	0.000560915
RYR3	15q13.3-q14	0.446179	3.35278e-05	0.000556985
PRDX4	Xp22.11	0.44632	3.3314e-05	0.00055438
AIFM2	10q22.1	0.446367	3.32431e-05	0.000553672
PCDH10	4q28.3	0.446484	3.30663e-05	0.000551199
THBD	20p11.21	0.446507	3.3031e-05	0.000551083
SNX20	16q12.1	0.44658	3.29215e-05	0.000550672
SLC16A6	17q24.2	0.446765	3.26455e-05	0.000546524
ESR2	14q23.2-q23.3	0.447211	3.19895e-05	0.000538319
RIMBP3	22q11.21	0.447211	3.19895e-05	0.000538319
CD109	6q13	0.447328	3.18189e-05	0.00053684
GPRC5A	12p13.1	0.447445	3.16492e-05	0.00053444
GUCY1A2	11q22.3	0.447545	3.1505e-05	0.000532467
A4GALT	22q13.2	0.447609	3.14129e-05	0.000531373
FGF12	3q28-q29	0.447659	3.1342e-05	0.000530634
TMED2	12q24.31	0.447773	3.11784e-05	0.000528783
PAPSS2	10q23.2-q23.31	0.44782	3.11116e-05	0.000528111
SLC45A3	1q32.1	0.447867	3.10451e-05	0.000527441
TCEA1	8q11.23	0.44789	3.10118e-05	0.000527336
KRT18	12q13.13	0.448172	3.06155e-05	0.000521508
TRIB1	8q24.13	0.448195	3.05827e-05	0.000521405
SLC38A2	12q13.11	0.448336	3.03864e-05	0.000518514
OXTR	3p25.3	0.448453	3.02238e-05	0.000516191
BDNF	11p14.1	0.448674	2.99188e-05	0.00051143
UCHL1	4p13	0.448711	2.9869e-05	0.000511027
KLHL14	18q12.1	0.448723	2.98525e-05	0.000511027
ADAM22	7q21.12	0.448946	2.95488e-05	0.000506886
CCL4	17q12	0.448992	2.94862e-05	0.000506259
TMEM70	8q21.11	0.449015	2.94546e-05	0.000506161
UBE2V2	8q11.21	0.449062	2.93913e-05	0.00050552
TEX15	8p12	0.449124	2.9308e-05	0.000504532
NDUFAF1	15q15.1	0.449133	2.92966e-05	0.000504532
NUP88	17p13.2	0.449273	2.91081e-05	0.00050287
CHAC1	15q15.1	0.449461	2.88585e-05	0.000499001
MRPL16	11q12.1	0.449531	2.87654e-05	0.000497834
SIGLEC10	19q13.41	0.449625	2.86418e-05	0.000496135
HMMR	5q34	0.449635	2.86279e-05	0.000496135
ATP6V1H	8q11.23	0.449789	2.84266e-05	0.000493724
FCGR3A	1q23.3	0.44993	2.82433e-05	0.000491418
CALCA	11p15.2	0.450067	2.80652e-05	0.000488757
LBR	1q42.12	0.45007	2.80611e-05	0.000488757
CDC6	17q21.2	0.450141	2.79704e-05	0.000487979
HCG26	6p21.33	0.450375	2.76701e-05	0.000483173
PGGHG	11p15.5	0.450609	2.73729e-05	0.000479703
PDIA2	16p13.3	0.450676	2.72892e-05	0.000478667
FAM20A	17q24.2	0.45075	2.71959e-05	0.000477461
TMEM191A	22q11.21	0.45075	2.71959e-05	0.000477461
DHRS7	14q23.1	0.45082	2.71079e-05	0.000476775
COBL	7p12.1	0.450844	2.70786e-05	0.00047669
TMX4	20p12.3	0.450891	2.702e-05	0.000476091
CEP55	10q23.33	0.451172	2.66715e-05	0.000470375
AGFG1	2q36.3	0.451266	2.65562e-05	0.000468767
NSMAF	8q12.1	0.451313	2.64988e-05	0.000468177
PRLR	5p13.2	0.451313	2.64988e-05	0.000468177
EDN2	1p34.2	0.451328	2.64806e-05	0.000468177
PIWIL4	11q21	0.45137	2.64285e-05	0.000468177
SDHA	5p15.33	0.451383	2.64128e-05	0.000468177
CDH23	10q22.1	0.451617	2.61282e-05	0.000464156
GSTO1	10q25.1	0.451688	2.60433e-05	0.000463072
CERS6	2q24.3	0.451922	2.57624e-05	0.000459335
RAP1B	12q15	0.45211	2.55396e-05	0.000456199
ABL2	1q25.2	0.452485	2.50996e-05	0.00044999
FKBP10	17q21.2	0.452532	2.50451e-05	0.000449426
SH3KBP1	Xp22.12	0.452649	2.49093e-05	0.000447402
EFNB2	13q33.3	0.452743	2.48012e-05	0.000446283
CALHM1	10q24.33	0.452899	2.46218e-05	0.000443465
BCCIP	10q26.2	0.453094	2.43995e-05	0.000440685
SGCB	4q12	0.453329	2.41352e-05	0.000436315
LGALS3	14q22.3	0.453352	2.41089e-05	0.000436245
APP	21q21.3	0.453516	2.39256e-05	0.000433331
CALM2	2p21	0.45361	2.38214e-05	0.000431847
PLCB1	20p12.3	0.453742	2.36759e-05	0.000429609
ZNF750	17q25.3	0.453898	2.35046e-05	0.000426898
NSRP1	17q11.2	0.453962	2.34347e-05	0.000426423
COL12A1	6q13-q14.1	0.454149	2.32308e-05	0.000423902
HTATIP2	11p15.1	0.454149	2.32308e-05	0.000423902
TMEM257	Xq27.3	0.454166	2.32124e-05	0.000423902
S100A2	1q21.3	0.454172	2.32055e-05	0.000423902
HTRA3	4p16.1	0.454243	2.31294e-05	0.000423902
PROC	2q14.3	0.454506	2.28471e-05	0.000420447
ATP2A2	12q24.11	0.454735	2.26042e-05	0.000416766
CNIH3	1q42.12	0.454759	2.25795e-05	0.000416704
PPP1R12B	1q32.1	0.454782	2.25548e-05	0.000416643
FSD1	19p13.3	0.454812	2.25237e-05	0.000416464
HDAC4	2q37.3	0.454899	2.24317e-05	0.000415156
ITPR2	12p11.23	0.45497	2.23581e-05	0.000414188
SLC11A2	12q13.12	0.454993	2.23336e-05	0.000414129
ARHGAP19	10q24.1	0.455157	2.21629e-05	0.000412142
NECTIN4	1q23.3	0.455282	2.20336e-05	0.000410128
ATXN10	22q13.31	0.455368	2.19453e-05	0.000408876
CHST11	12q23.3	0.455368	2.19453e-05	0.000408876
SPIRE1	18p11.21	0.455485	2.18253e-05	0.000407419
GBP2	1p22.2	0.455532	2.17774e-05	0.000407307
LSM12	17q21.31	0.455743	2.15633e-05	0.000405249
EMC7	15q14	0.455767	2.15397e-05	0.000405196
SH2B3	12q24.12	0.455837	2.14688e-05	0.000404645
LOXL4	10q24.2	0.456024	2.12809e-05	0.000401882
SLC2A3	12p13.31	0.456118	2.11876e-05	0.000400896
CPNE5	6p21.2	0.456142	2.11643e-05	0.000400845
HCP5	6p21.33	0.456142	2.11643e-05	0.000400845
KLHL42	12p11.22	0.456259	2.10483e-05	0.000399425
CENPF	1q41	0.456399	2.09098e-05	0.000397184
THBS3	1q22	0.456399	2.09098e-05	0.000397184
DLL1	6q27	0.456613	2.07011e-05	0.000393988
KISS1R	19p13.3	0.456713	2.06038e-05	0.00039252
WARS	14q32.2	0.456798	2.05221e-05	0.00039173
ADAMTS18	16q23.1	0.456827	2.04941e-05	0.000391683
RMDN1	8q21.3	0.456892	2.04318e-05	0.000391158
PPP5C	19q13.32	0.456892	2.04318e-05	0.000391158
CARMN	5q32	0.456902	2.04215e-05	0.000391158
IL1B	2q14.1	0.456908	2.04161e-05	0.000391158
SFT2D2	1q24.2	0.456915	2.04093e-05	0.000391158
DKK1	10q21.1	0.456987	2.03408e-05	0.000391158
CCL4L1	17q12	0.457012	2.03163e-05	0.000391158
HOMER1	5q14.1	0.457032	2.02971e-05	0.000391158
MCM6	2q21.3	0.457103	2.02301e-05	0.000390754
FILIP1	6q14.1	0.457196	2.0141e-05	0.00038942
CCDC127	5p15.33	0.45729	2.00524e-05	0.000388477
PSEN1	14q24.2	0.457361	1.99861e-05	0.000387965
SLC4A5	2p13.1	0.457478	1.98761e-05	0.000386987
LINC00346	13q34	0.457501	1.98542e-05	0.000386947
IARS	9q22.31	0.457595	1.97666e-05	0.000386015
PPM1K	4q22.1	0.457595	1.97666e-05	0.000386015
CERKL	2q31.3	0.457628	1.97359e-05	0.000386015
MOXD1	6q23.2	0.457879	1.95038e-05	0.000382802
PCSK5	9q21.13	0.457887	1.94964e-05	0.000382802
XPOT	12q14.2	0.45804	1.93559e-05	0.000380666
PTRH2	17q23.1	0.458298	1.91217e-05	0.000376822
TRPM8	2q37.1	0.458501	1.89396e-05	0.000373989
TNFAIP8L3	15q21.2	0.458603	1.88484e-05	0.000372946
E2F7	12q21.2	0.45865	1.88067e-05	0.000372499
OSBPL6	2q31.2	0.458673	1.87859e-05	0.000372466
SYT9	11p15.4	0.458819	1.86572e-05	0.00037029
ITGA7	12q13.2	0.458931	1.85582e-05	0.000368702
CLGN	4q31.1	0.45921	1.83147e-05	0.000364974
CDC25C	5q31.2	0.459236	1.82924e-05	0.000364911
TCF12	15q21.3	0.459353	1.81911e-05	0.000363263
VAV2	9q34.2	0.4594	1.81508e-05	0.000362829
MMAA	4q31.21	0.459775	1.78309e-05	0.000357168
S1PR5	19p13.2	0.459855	1.77633e-05	0.000356181
FOLH1	11p11.12	0.459939	1.76926e-05	0.000355128
CENPE	4q24	0.459962	1.76729e-05	0.0003551
BUB1	2q13	0.46022	1.74578e-05	0.000351868
ASPM	1q31.3	0.460246	1.74362e-05	0.000351795
HTRA1	10q26.13	0.460267	1.7419e-05	0.000351795
MORC2	22q12.2	0.460291	1.73996e-05	0.000351787
CNR1	6q15	0.460317	1.7378e-05	0.000351715
CITED1	Xq13.1	0.460572	1.71685e-05	0.000347836
CYP24A1	20q13.2	0.460606	1.71406e-05	0.000347632
SCRG1	4q34.1	0.460731	1.70389e-05	0.000345931
MMP12	11q22.2	0.460734	1.70364e-05	0.000345931
NTF3	12p13.31	0.46092	1.68867e-05	0.000343556
STK33	11p15.4	0.460923	1.68839e-05	0.000343556
SNRPG	2p13.3	0.460924	1.68836e-05	0.000343556
LMNB1	5q23.2	0.461017	1.68084e-05	0.00034304
CENPU	4q35.1	0.461064	1.67709e-05	0.000342994
YWHAZ	8q22.3	0.461135	1.67149e-05	0.000342206
METTL2A	17q23.2	0.461181	1.66776e-05	0.000341802
MRPL13	8q24.12	0.461275	1.66032e-05	0.000340974
SFXN1	5q35.2	0.461346	1.65477e-05	0.000340214
COPS5	8q13.1	0.461416	1.64923e-05	0.000339434
SLCO5A1	8q13.3	0.46152	1.64102e-05	0.000338461
HTN1	4q13.3	0.461597	1.63503e-05	0.000337583
ST3GAL1	8q24.22	0.461744	1.62361e-05	0.00033558
PLEKHG1	6q25.1	0.461791	1.61998e-05	0.000335542
PRNP	20p13	0.461955	1.60733e-05	0.000333278
CREB5	7p15.1	0.462166	1.59121e-05	0.00033064
CBFB	16q22.1	0.462307	1.58055e-05	0.000329126
ONECUT1	15q21.3	0.462366	1.57604e-05	0.000328741
RRM1	11p15.4	0.462377	1.57524e-05	0.000328741
BCL3	19q13.32	0.462518	1.56468e-05	0.000327574
SORCS1	10q25.1	0.462635	1.55593e-05	0.000326444
EMBP1	1p11.2	0.462701	1.55099e-05	0.000325758
SCARNA12	12p13.31	0.462812	1.5428e-05	0.000324388
CDH17	8q22.1	0.462839	1.54077e-05	0.000324312
MTDH	8q22.1	0.462893	1.53684e-05	0.000323834
INSYN2A	10q26.2	0.462904	1.536e-05	0.000323834
TNFRSF18	1p36.33	0.463138	1.51888e-05	0.000320911
HDC	15q21.2	0.463176	1.51614e-05	0.000320911
SQLE	8q24.13	0.463408	1.49931e-05	0.000318685
DEPDC1	1p31.3	0.463549	1.48922e-05	0.000317581
DLGAP5	14q22.3	0.46361	1.48484e-05	0.000316995
SLC38A9	5q11.2	0.463666	1.48086e-05	0.00031684
FAM171B	2q32.1	0.463901	1.46428e-05	0.000313982
BCL2L13	22q11.21	0.464018	1.45606e-05	0.000312563
LDLR	19p13.2	0.464135	1.44788e-05	0.000311493
CARD14	17q25.3	0.464158	1.44624e-05	0.000311486
ITGB8	7p21.1	0.464205	1.44299e-05	0.000311129
TTL	2q14.1	0.464205	1.44299e-05	0.000311129
INPP5F	10q26.11	0.464276	1.43811e-05	0.000310766
IBSP	4q22.1	0.464544	1.41966e-05	0.000307804
C2ORF66	2q33.1	0.464906	1.39513e-05	0.000302823
DNASE1L2	16p13.3	0.464987	1.38971e-05	0.000301982
KCNB2	8q21.11	0.465191	1.37607e-05	0.000299354
CACNB4	2q23.3	0.465251	1.37209e-05	0.000298822
PDLIM5	4q22.3	0.465518	1.35452e-05	0.000295655
PLXDC2	10p12.31	0.465565	1.35145e-05	0.000295317
IAH1	2p25.1	0.465659	1.34534e-05	0.000294644
MARVELD3	16q22.2	0.465661	1.34518e-05	0.000294644
EZH2	7q36.1	0.465776	1.33774e-05	0.000293972
TARS	5p13.3	0.465893	1.33019e-05	0.000292972
PMM2	16p13.2	0.466292	1.30478e-05	0.000287702
MIRLET7BHG	22q13.31	0.466315	1.3033e-05	0.000287702
KPNB1	17q21.32	0.466667	1.28129e-05	0.000283485
SORL1	11q24.1	0.466667	1.28129e-05	0.000283485
DERL1	8q24.13	0.466667	1.28129e-05	0.000283485
GALNT18	11p15.4	0.466878	1.26825e-05	0.00028156
ABCB10	1q42.13	0.467065	1.25676e-05	0.000279328
PLEKHB1	11q13.4	0.467159	1.25106e-05	0.000278696
GABRA5	15q12	0.467264	1.24471e-05	0.000277919
COL5A3	19p13.2	0.4673	1.24254e-05	0.000277753
MBD5	2q23.1	0.46737	1.2383e-05	0.000277124
MTBP	8q24.12	0.467464	1.23268e-05	0.000276182
TMEM155	4q27	0.467478	1.23182e-05	0.000276182
FOS	14q24.3	0.467604	1.22428e-05	0.00027525
FAM72A	1q32.1	0.467721	1.21736e-05	0.000274012
ALCAM	3q13.11	0.467815	1.21178e-05	0.000273071
CALB1	8q21.3	0.467884	1.20771e-05	0.00027247
MYCN	2p24.3	0.468167	1.19122e-05	0.000269373
PTGER3	1p31.1	0.468175	1.19075e-05	0.000269373
DNER	2q36.3	0.468269	1.18533e-05	0.000268665
S100A3	1q21.3	0.468331	1.18172e-05	0.000268159
TMEM87B	2q13	0.468401	1.17769e-05	0.000267557
WEE1	11p15.4	0.468448	1.175e-05	0.000267258
NUAK2	1q32.1	0.468495	1.17232e-05	0.00026696
NT5E	6q14.3	0.468565	1.16831e-05	0.000266358
JAKMIP1	4p16.1	0.468584	1.16727e-05	0.000266358
HES1	3q29	0.468589	1.16697e-05	0.000266358
MELK	9p13.2	0.468706	1.16032e-05	0.000265782
PSD2	5q31.2	0.469001	1.14376e-05	0.000262467
EXOSC9	4q27	0.469245	1.13018e-05	0.000260101
SHCBP1	16q11.2	0.469245	1.13018e-05	0.000260101
SRGAP2	1q32.1	0.469316	1.1263e-05	0.000260101
MSX1	4p16.2	0.469433	1.11986e-05	0.000258952
COPS8	2q37.3	0.469456	1.11858e-05	0.000258952
SPRN	10q26.3	0.469456	1.11858e-05	0.000258952
ARHGAP29	1p22.1	0.469526	1.11474e-05	0.000258689
CRIP2	14q32.33	0.469597	1.11091e-05	0.000258417
FAM163A	1q25.2	0.469597	1.11091e-05	0.000258417
IRF1	5q31.1	0.46962	1.10964e-05	0.000258417
PAWR	12q21.2	0.469691	1.10583e-05	0.000258417
MIR924HG	18q12.2-q12.3	0.469857	1.09683e-05	0.00025671
PLPPR4	1p21.3-p21.2	0.470022	1.08806e-05	0.000255542
PSMA3	14q23.1	0.470113	1.08322e-05	0.000254713
CPE	4q32.3	0.470323	1.07207e-05	0.000252397
FILIP1L	3q12.1	0.470347	1.07084e-05	0.000252397
PTGER1	19p13.12	0.47037	1.06961e-05	0.000252397
MCM10	10p13	0.470464	1.0647e-05	0.000251575
GPC4	Xq26.2	0.470558	1.05982e-05	0.000250725
ANKRD30B	18p11.21	0.470572	1.05906e-05	0.000250725
GABRD	1p36.33	0.470628	1.05617e-05	0.00025047
CFI	4q25	0.470792	1.04769e-05	0.000248763
RASGRF1	15q25.1	0.471097	1.03212e-05	0.000246268
FAM120C	Xp11.22	0.47112	1.03094e-05	0.000246268
ANOS1	Xp22.31	0.471238	1.02501e-05	0.000245172
XBP1	22q12.1|22q12	0.471472	1.01326e-05	0.000243258
OSGEP	14q11.2	0.471472	1.01326e-05	0.000243258
SERPINA3	14q32.13	0.471496	1.01209e-05	0.000243258
VWA7	6p21.33	0.4716	1.00689e-05	0.000242925
BAG2	6p12.1	0.471707	1.00164e-05	0.000242518
HAUS8	19p13.11	0.471707	1.00164e-05	0.000242518
DYSF	2p13.2	0.471753	9.99327e-06	0.000242518
CKS1B	1q21.3	0.472128	9.81026e-06	0.000239356
TRIM36	5q22.3	0.47226	9.74681e-06	0.000238106
C12ORF60	12p13.1-p12.3	0.472363	9.69748e-06	0.000237198
DPP4	2q24.2	0.472433	9.66389e-06	0.000236948
NTNG2	9q34.13	0.47255	9.60813e-06	0.0002362
ASB9	Xp22.2	0.472597	9.58592e-06	0.000235952
INPP5J	22q12.2	0.472691	9.54163e-06	0.000235159
RIMBP3C	22q11.21	0.472719	9.52853e-06	0.000235134
HOPX	4q12	0.472925	9.43174e-06	0.000233337
COL4A1	13q34	0.473066	9.36638e-06	0.00023231
MAP3K20	2q31.1	0.473183	9.31224e-06	0.000231262
DOCK4	7q31.1	0.473254	9.27989e-06	0.000230753
ITGAX	16p11.2	0.473301	9.25839e-06	0.000230513
SCN1A	2q24.3	0.473468	9.18175e-06	0.000228897
CAPS	19p13.3	0.473582	9.13034e-06	0.000227907
GLRX2	1q31.2	0.474098	8.89987e-06	0.000223272
IL3RA	Xp22.33 and Yp11.2	0.474215	8.84826e-06	0.000222291
SYT2	1q32.1	0.474488	8.72915e-06	0.000219582
P3H2	3q28	0.474543	8.70523e-06	0.000219264
DERL2	17p13.2	0.47466	8.65468e-06	0.000218273
CGAS	6q13	0.474688	8.64272e-06	0.000218254
TRUB2	9q34.11	0.474801	8.59437e-06	0.000217315
KIF14	1q32.1	0.474862	8.56818e-06	0.000217217
UBXN2B	8q12.1	0.474871	8.56437e-06	0.000217217
FAM210A	18p11.21	0.474895	8.55439e-06	0.000217217
FABP3	1p35.2	0.474895	8.55439e-06	0.000217217
RASGRP1	15q14	0.475028	8.49784e-06	0.000216561
FLJ16779	20q13.33	0.47527	8.3962e-06	0.000214815
TMEM132A	11q12.2	0.475715	8.2119e-06	0.000210931
SCN1B	19q13.11	0.475785	8.18315e-06	0.00021047
DNAL1	14q24.3	0.475856	8.1545e-06	0.000210011
EPRS	1q41	0.475949	8.11644e-06	0.000209552
TCHH	1q21.3	0.476043	8.07854e-06	0.000209552
SYNPO2L	10q22.2	0.476263	7.99022e-06	0.000208634
WDR55	5q31.3	0.476301	7.97518e-06	0.000208634
MAT1A	10q22.3	0.476429	7.92419e-06	0.00020765
BNIP1	5q35.1	0.476699	7.81788e-06	0.00020514
MAB21L1	13q13.3	0.476735	7.80402e-06	0.00020514
PLPP3	1p32.2	0.477121	7.6545e-06	0.000202216
COQ2	4q21.22-q21.23	0.477215	7.61863e-06	0.000201542
STATH	4q13.3	0.477244	7.60767e-06	0.000201526
CHN1	2q31.1	0.477309	7.58292e-06	0.000201144
SYTL4	Xq22.1	0.477309	7.58292e-06	0.000201144
SLC6A1	3p25.3	0.477567	7.48552e-06	0.000199103
LINC00494	20q13.13	0.477864	7.37457e-06	0.000196959
PDE1A	2q32.1	0.477882	7.36818e-06	0.000196959
ANXA4	2p13.3	0.478036	7.31143e-06	0.000195809
FOXRED1	11q24.2	0.478129	7.27707e-06	0.000195158
GGT1	22q11.23	0.478129	7.27707e-06	0.000195158
EYA4	6q23.2	0.47843	7.16804e-06	0.000192765
HSPA5	9q33.3	0.478458	7.15799e-06	0.000192761
CAST	5q15	0.478481	7.14956e-06	0.000192761
CBX5	12q13.13	0.478762	7.04907e-06	0.000190354
TIMM23	10q11.22	0.478786	7.04075e-06	0.000190354
EGR2	10q21.3	0.478833	7.02415e-06	0.000190209
HMGA2	12q14.3	0.478933	6.98885e-06	0.000189517
RASSF2	20p13	0.47895	6.98281e-06	0.000189517
ZNF467	7q36.1	0.478973	6.97457e-06	0.000189517
IL11	19q13.42	0.479327	6.85126e-06	0.000187088
TMEM165	4q12	0.479375	6.83489e-06	0.000186903
ISM1	20p12.1	0.479442	6.81165e-06	0.00018653
CLDN1	3q28	0.479541	6.7779e-06	0.000185867
FOXF1	16q24.1	0.479586	6.76251e-06	0.000185707
ADM2	22q13.33	0.479817	6.68389e-06	0.000184067
PALM3	19p13.12	0.479846	6.67427e-06	0.000184062
C1ORF21	1q25.3	0.479911	6.6523e-06	0.000183934
MAPK12	22q13.33	0.480145	6.57394e-06	0.000182069
FAM72D	1q21.1	0.480216	6.55061e-06	0.000181681
S100A6	1q21.3	0.480263	6.53509e-06	0.00018151
PCDHGC4	5q31.3	0.480279	6.52965e-06	0.00018151
KIF20A	5q31.2	0.480333	6.51188e-06	0.00018151
TLCD1	17q11.2	0.480403	6.48875e-06	0.00018151
SNAPC3	9p22.3	0.480427	6.48106e-06	0.00018151
C8ORF33	8q24.3	0.480544	6.44272e-06	0.000180749
SLC26A10	12q13.3	0.480578	6.43165e-06	0.000180699
CHI3L2	1p13.2	0.480962	6.30759e-06	0.000177649
NRG1	8p12	0.481504	6.1366e-06	0.000173159
ENPP4	6p21.1	0.481833	6.03482e-06	0.000170985
P4HA1	10q22.1	0.481903	6.01328e-06	0.000170668
MGST1	12p12.3	0.481903	6.01328e-06	0.000170668
FN1	2q35	0.481997	5.98468e-06	0.000170353
MIR155HG	-	0.482268	5.90286e-06	0.000168764
ERICH5	8q22.2	0.482293	5.89518e-06	0.000168764
GJA1	6q22.31	0.482302	5.89259e-06	0.000168764
BRSK1	19q13.42	0.482302	5.89259e-06	0.000168764
SPOCK3	4q32.3	0.482351	5.87778e-06	0.000168764
ZNF536	19q12	0.482434	5.8531e-06	0.00016858
S100A4	1q21.3	0.482466	5.84356e-06	0.000168554
THBS2	6q27	0.48263	5.79491e-06	0.000167648
LCTL	15q22.31	0.482866	5.72571e-06	0.000166101
MAP1A	15q15.3	0.482888	5.71923e-06	0.000166101
METTL17	14q11.2	0.483193	5.63099e-06	0.000164125
TFCP2L1	2q14.2	0.483333	5.59069e-06	0.00016339
ADCY2	5p15.31	0.483404	5.57065e-06	0.000163098
TTBK1	6p21.1	0.483465	5.55335e-06	0.000162837
RANBP17	5q35.1	0.483919	5.42569e-06	0.000159574
AHNAK2	14q32.33	0.48413	5.36741e-06	0.000158339
TAF5	10q24.33	0.484154	5.36098e-06	0.000158339
SYT5	19q13.42|11p	0.484365	5.30342e-06	0.000156926
TRA2A	7p15.3	0.484412	5.29063e-06	0.000156786
PROS1	3q11.1	0.484716	5.20861e-06	0.000155064
SLFN11	17q12	0.48488	5.16494e-06	0.000154472
PARP8	5q11.1	0.484904	5.15873e-06	0.000154472
AGPAT4	6q26	0.484951	5.14633e-06	0.00015439
SERPINB8	18q22.1	0.485256	5.06641e-06	0.000152462
GPR176	15q14-q15.1	0.485349	5.04206e-06	0.000151964
KLF4	9q31.2	0.48549	5.00573e-06	0.000151338
ADAMTS4	1q23.3	0.485631	4.96965e-06	0.000150715
PLEKHG6	12p13.31	0.485954	4.88757e-06	0.000148922
CACNB1	17q12	0.48617	4.83359e-06	0.000147508
SPC25	2q24.3	0.486325	4.79508e-06	0.000147256
FADS2	11q12.2	0.486451	4.764e-06	0.000146533
KCTD17	22q12.3	0.486545	4.74102e-06	0.000146056
HEXIM1	17q21.31	0.487037	4.62203e-06	0.000142616
CNKSR2	Xp22.12	0.487093	4.60877e-06	0.000142433
SLC1A1	9p24.2	0.487342	4.54979e-06	0.000141058
GLDC	9p24.1	0.487397	4.53685e-06	0.000140881
RUNX1T1	8q21.3	0.487408	4.53423e-06	0.000140881
AP1S3	2q36.1	0.487717	4.46233e-06	0.00013901
CDC42SE1	1q21.3	0.48774	4.45691e-06	0.00013901
MMP11	22q11.23	0.487904	4.41919e-06	0.000138553
PCDH17	13q21.1	0.488139	4.36582e-06	0.000137545
PSME4	2p16.2	0.48842	4.30258e-06	0.000135937
RAB3IP	12q15	0.488514	4.28169e-06	0.000135552
MUC12	7q22.1	0.488641	4.25361e-06	0.000134883
HCN2	19p13.3	0.488654	4.25053e-06	0.000134883
TNFRSF11B	8q24.12	0.488928	4.19053e-06	0.000133535
RNF125	18q12.1	0.488936	4.18886e-06	0.000133535
GUCY1B1	4q32.1	0.489006	4.17357e-06	0.000133431
SHROOM3	4q21.1	0.489311	4.10794e-06	0.000131549
ELOVL7	5q12.1	0.489525	4.06246e-06	0.000130522
SDR16C5	8q12.1	0.489562	4.05465e-06	0.000130486
VSIG10	12q24.23	0.489662	4.03341e-06	0.000130233
DENND3	8q24.3	0.489803	4.00395e-06	0.000129928
JUNB	19p13.13	0.489897	3.98443e-06	0.000129511
SBSPON	8q21.11	0.48992	3.97956e-06	0.000129511
YPEL4	11q12.1	0.489944	3.9747e-06	0.000129511
SETD7	4q31.1	0.490061	3.95047e-06	0.000129053
KCNJ6	21q22.13	0.490162	3.92961e-06	0.000128587
BST1	4p15.32	0.49067	3.82673e-06	0.000125432
MAP10	1q42.2	0.490755	3.80978e-06	0.000125087
MGST2	4q31.1	0.490881	3.78475e-06	0.000124475
NCAPG	4p15.31	0.49135	3.69301e-06	0.000122076
SEC11C	18q21.32	0.491397	3.68395e-06	0.000121984
FOSL1	11q13.1	0.491447	3.67436e-06	0.000121874
CXXC5	5q31.2	0.492053	3.55931e-06	0.000118868
NT5DC3	12q23.3	0.492147	3.54183e-06	0.000118487
GATA6	18q11.2	0.492246	3.52343e-06	0.000118108
PTGS2	1q31.1	0.492369	3.5008e-06	0.000117721
PRR5L	11p13-p12	0.492382	3.49848e-06	0.000117721
CFB	6p21.33	0.492522	3.47272e-06	0.000117182
RRM2	2p25.1	0.492546	3.46844e-06	0.000117182
ACSL3	2q36.1	0.492569	3.46417e-06	0.000117182
HMGB2	4q34.1	0.493061	3.37559e-06	0.0001149
C2CD2	21q22.3	0.49339	3.31772e-06	0.000113128
DECR1	8q21.3	0.49339	3.31772e-06	0.000113128
ANGPTL4	19p13.2	0.49339	3.31772e-06	0.000113128
2020-03-04	2q35	0.493596	3.28177e-06	0.000112691
FZD5	2q33.3	0.493694	3.26482e-06	0.000112308
PBX3	9q33.3	0.493694	3.26482e-06	0.000112308
RHOF	12q24.31	0.493765	3.25273e-06	0.000112288
IRF5	7q32.1	0.493929	3.22467e-06	0.000111915
MROH5	8q24.3	0.494244	3.17138e-06	0.000110262
GAD1	2q31.1	0.494273	3.16651e-06	0.000110262
G0S2	1q32.2	0.494409	3.14392e-06	0.000109699
ACAD10	12q24.12	0.494655	3.10314e-06	0.000108666
SBDSP1	7q11.23	0.494913	3.06106e-06	0.000107385
STBD1	4q21.1	0.495124	3.02703e-06	0.000106575
TSPAN3	15q24.3	0.495218	3.01202e-06	0.000106239
LMO7	13q22.2	0.49557	2.95635e-06	0.000104465
GRM5	11q14.2-q14.3	0.495617	2.94894e-06	0.000104392
TNFRSF21	6p12.3	0.495781	2.92342e-06	0.000103678
CSN1S2AP	4q13.3	0.495998	2.88981e-06	0.000102673
GABRE	Xq28	0.496107	2.87316e-06	0.000102268
NELL2	12q12	0.496249	2.85147e-06	0.000101681
SPAG1	8q22.2	0.496437	2.82316e-06	0.000100857
CDCA7	2q31.1	0.496859	2.76042e-06	9.89785e-05
SCX	8q24.3	0.496894	2.7553e-06	9.89773e-05
SIX4	14q23.1	0.496951	2.74695e-06	9.89727e-05
SFXN3	10q24.31	0.496953	2.74665e-06	9.89727e-05
LAMA1	18p11.31	0.496976	2.74322e-06	9.89727e-05
PITPNB	22q12.1	0.497421	2.6788e-06	9.73066e-05
AMZ1	7p22.3	0.498092	2.58444e-06	9.40541e-05
PKIA	8q21.13	0.498148	2.57675e-06	9.39499e-05
IL6	7p15.3	0.498195	2.57035e-06	9.39499e-05
TRPC3	4q27	0.498219	2.56693e-06	9.39499e-05
NETO2	16q12.1	0.498336	2.55101e-06	9.37135e-05
JAG1	20p12.2	0.498336	2.55101e-06	9.37135e-05
XKR4	8q12.1	0.498413	2.54042e-06	9.3678e-05
KCNH2	7q36.1	0.4991	2.44853e-06	9.08056e-05
NCAM1	11q23.2	0.499156	2.44122e-06	9.07073e-05
MRPL22	5q33.2	0.499226	2.43202e-06	9.05383e-05
MRPL15	8q11.23	0.499367	2.41372e-06	9.03753e-05
ULBP1	6q25.1	0.499402	2.40921e-06	9.03753e-05
AQP3	9p13.3	0.499429	2.40576e-06	9.03753e-05
CEBPD	8q11.21	0.499602	2.38351e-06	8.97618e-05
NLGN4X	Xp22.32-p22.31	0.499707	2.37003e-06	8.94272e-05
ARHGAP27	17q21.31	0.499859	2.35068e-06	8.88694e-05
NEXN	1p31.1	0.499977	2.3359e-06	8.84824e-05
GJC1	17q21.31	0.500164	2.31243e-06	8.77642e-05
DLL4	15q15.1	0.500609	2.25759e-06	8.6356e-05
CSN2	4q13.3	0.500635	2.25447e-06	8.6356e-05
ANGPT2	8p23.1	0.500844	2.22921e-06	8.56071e-05
B3GNT7	2q37.1|2q37.1	0.500961	2.21515e-06	8.5404e-05
LINC00158	21q21.2	0.501064	2.20289e-06	8.50999e-05
SLC7A11	4q28.3	0.501571	2.14338e-06	8.32965e-05
TMEM178A	2p22.1	0.501688	2.12983e-06	8.31017e-05
NR2F1-AS1	5q15	0.50177	2.12039e-06	8.28994e-05
MPZL2	11q23.3	0.501922	2.10297e-06	8.2384e-05
FAM111B	11q12.1	0.501946	2.1003e-06	8.2384e-05
TRIML2	4q35.2	0.501966	2.09802e-06	8.2384e-05
DNM3	1q24.3	0.502499	2.03818e-06	8.03309e-05
ACSL1	4q35.1	0.502579	2.02946e-06	8.01491e-05
ABHD3	18q11.2	0.502649	2.02172e-06	8.01491e-05
SLC8A1	2p22.1	0.502813	2.00379e-06	7.97215e-05
SRCIN1	17q12	0.503211	1.96086e-06	7.83943e-05
EED	11q14.2	0.50354	1.92616e-06	7.74843e-05
PRDM12	9q34.12	0.503739	1.90536e-06	7.69654e-05
FAM216A	12q24.11	0.503891	1.88963e-06	7.68079e-05
CXORF65	Xq13.1	0.504124	1.86584e-06	7.59999e-05
PRDM8	4q21.21	0.50418	1.86013e-06	7.59263e-05
RELT	11q13.4	0.504219	1.85611e-06	7.59213e-05
KBTBD12	3q21.3	0.504462	1.83171e-06	7.50808e-05
GRM8	7q31.33	0.5047	1.80804e-06	7.4267e-05
SUSD4	1q41	0.504876	1.79076e-06	7.37127e-05
TOP2A	17q21.2	0.505087	1.77022e-06	7.31767e-05
SLC39A9	14q24.1	0.505134	1.76569e-06	7.31445e-05
PITPNM2	12q24.31	0.505345	1.74542e-06	7.2459e-05
CENPS	1p36.22	0.505509	1.7298e-06	7.19643e-05
AQP4	18q11.2	0.505698	1.71197e-06	7.15281e-05
SFI1	22q12.2	0.506024	1.68158e-06	7.05613e-05
PPP3CA	4q24	0.506212	1.66437e-06	7.017e-05
ATP1B2	17p13.1	0.50647	1.64096e-06	6.99114e-05
ADAMTS9	3p14.1	0.506892	1.60333e-06	6.87597e-05
ASIP	20q11.22	0.507084	1.58642e-06	6.81847e-05
HAP1	17q21.2	0.507232	1.5736e-06	6.77831e-05
ATP8B2	1q21.3	0.507267	1.57057e-06	6.77831e-05
CDC123	10p14-p13	0.507618	1.54043e-06	6.69466e-05
SOX3	Xq27.1	0.507805	1.52462e-06	6.65566e-05
CHD7	8q12.2	0.508064	1.50303e-06	6.57617e-05
GPR63	6q16.1	0.508137	1.49697e-06	6.56442e-05
FZD7	2q33.1	0.508158	1.49526e-06	6.56442e-05
CELF2	10p14	0.50865	1.45512e-06	6.40978e-05
TGFB2	1q41	0.508931	1.43264e-06	6.32506e-05
LHFPL2	5q14.1	0.509001	1.42707e-06	6.3148e-05
STX3	11q12.1	0.509025	1.42522e-06	6.3148e-05
NDRG4	16q21	0.509916	1.35651e-06	6.02998e-05
LARP4B	10p15.3	0.509939	1.35475e-06	6.02998e-05
EPHA4	2q36.1	0.51015	1.33896e-06	5.97924e-05
ZEB1	10p11.22	0.510173	1.33721e-06	5.97924e-05
ITGB3	17q21.32	0.510572	1.3079e-06	5.881e-05
TNFAIP6	2q23.3	0.510705	1.29825e-06	5.85113e-05
NPTX1	17q25.3	0.511041	1.27418e-06	5.79633e-05
ISG20	15q26.1	0.511088	1.27086e-06	5.79474e-05
RCOR2	11q13.1	0.511439	1.24617e-06	5.69552e-05
JPH1	8q21.11	0.511463	1.24454e-06	5.69552e-05
CD9	12p13.31	0.51158	1.23642e-06	5.67763e-05
NAAA	4q21.1	0.511697	1.22836e-06	5.65392e-05
SLC17A5	6q13	0.511721	1.22675e-06	5.65392e-05
TWIST1	7p21.1	0.511838	1.21874e-06	5.63631e-05
MAP9	4q32.1	0.512166	1.19658e-06	5.547e-05
MYOM3	1p36.11	0.512364	1.18336e-06	5.49883e-05
HS6ST2	Xq26.2	0.512416	1.17995e-06	5.49883e-05
PCSK1	5q15	0.512466	1.17668e-06	5.49883e-05
ELOVL4	6q14.1	0.512576	1.16943e-06	5.48648e-05
AMIGO2	12q13.11	0.512685	1.16233e-06	5.47953e-05
ARMC9	2q37.1	0.512729	1.15947e-06	5.47934e-05
LRRC4	7q32.1	0.512869	1.15036e-06	5.44954e-05
ORC6	16q11.2	0.513197	1.12938e-06	5.36317e-05
TUBA8	22q11.21	0.513315	1.12197e-06	5.34103e-05
GPD1	12q13.12	0.513385	1.11755e-06	5.33301e-05
SMPDL3B	1p35.3	0.514544	1.047e-06	5.03334e-05
ANLN	7p14.2	0.514674	1.03933e-06	5.0213e-05
LURAP1L	9p23	0.514932	1.02432e-06	4.96109e-05
ATAD2	8q24.13	0.515002	1.02027e-06	4.95376e-05
SCG5	15q13.3	0.515232	1.00713e-06	4.92684e-05
ZMYND8	20q13.12	0.515284	1.00418e-06	4.92684e-05
EIF2S1	14q23.3	0.515331	1.00153e-06	4.92684e-05
FOXD1	5q13.2	0.515404	9.97384e-07	4.92684e-05
FAM72B	1p11.2	0.515424	9.96234e-07	4.92684e-05
MCUB	4q25	0.515541	9.89654e-07	4.91545e-05
KCNJ4	22q13.1	0.515622	9.85142e-07	4.90555e-05
NCR3LG1	11p15.1	0.515963	9.66303e-07	4.83648e-05
TSFM	12q14.1	0.516034	9.62462e-07	4.82968e-05
REEP5	5q22.2	0.516057	9.61185e-07	4.82968e-05
ACAN	15q26.1	0.516292	9.48502e-07	4.79065e-05
DUSP14	17q12	0.516432	9.40969e-07	4.77735e-05
ESYT3	3q22.3	0.51667	9.28378e-07	4.73181e-05
STOM	9q33.2	0.516737	9.24839e-07	4.72614e-05
B4GALNT4	11p15.5	0.517042	9.0897e-07	4.65728e-05
PRRX1	1q24.2	0.517229	8.99333e-07	4.63846e-05
NDC80	18p11.32	0.517276	8.96939e-07	4.63846e-05
CRIP1	14q32.33	0.517393	8.90979e-07	4.63846e-05
CDK2AP1	12q24.31	0.517651	8.78e-07	4.60773e-05
ARHGAP10	4q31.23	0.517722	8.74492e-07	4.60172e-05
E2F8	11p15.1	0.518085	8.56553e-07	4.53182e-05
ABCB4	7q21.12	0.518097	8.56002e-07	4.53182e-05
CRABP2	1q23.1	0.518425	8.40126e-07	4.48144e-05
IGF2BP3	7p15.3	0.518683	8.27848e-07	4.42808e-05
UQCC1	20q11.22	0.519034	8.11378e-07	4.35777e-05
GLRB	4q32.1	0.519638	7.83795e-07	4.25083e-05
PHYHIP	8p21.3	0.519644	7.8356e-07	4.25083e-05
ALG5	13q13.3	0.519691	7.81458e-07	4.25083e-05
CNIH4	1q42.11	0.519808	7.76226e-07	4.25083e-05
NHS	Xp22.2-p22.13	0.519858	7.74007e-07	4.25083e-05
MANBA	4q24	0.520066	7.64832e-07	4.23047e-05
OR51E1	11p15.4	0.520389	7.50759e-07	4.17637e-05
MCL1	1q21.2	0.520605	7.41516e-07	4.13677e-05
PTPRH	19q13.42	0.520652	7.3952e-07	4.13677e-05
RUNX1	21q22.12	0.520699	7.3753e-07	4.13677e-05
FJX1	11p13	0.520745	7.35545e-07	4.13677e-05
ME2	18q21.2	0.522105	6.80119e-07	3.86062e-05
TRIL	7p14.3	0.522269	6.73703e-07	3.84578e-05
SYT11	1q22	0.522316	6.7188e-07	3.84578e-05
SGMS1	10q11.23	0.522363	6.70063e-07	3.84578e-05
NECAP1	12p13.31	0.522433	6.67344e-07	3.84414e-05
GRIA3	Xq25	0.522624	6.6002e-07	3.8305e-05
CALM1	14q32.11	0.522691	6.57466e-07	3.8305e-05
DHTKD1	10p14	0.522996	6.45971e-07	3.78827e-05
LEFTY2	1q42.12	0.52308	6.42815e-07	3.78827e-05
EGR3	8p21.3	0.52316	6.3986e-07	3.78665e-05
CIT	12q24.23	0.523183	6.38991e-07	3.78665e-05
ANKRD34A	1q21.1	0.523254	6.36392e-07	3.78665e-05
NDUFV2	18p11.22	0.523511	6.26948e-07	3.76613e-05
ANO6	12q12	0.523722	6.19319e-07	3.75643e-05
OSGIN2	8q21.3	0.524004	6.09284e-07	3.70711e-05
AFAP1L2	10q25.3	0.524098	6.05974e-07	3.69853e-05
KCNQ2	20q13.33	0.524258	6.00341e-07	3.67567e-05
SEMA3E	7q21.11	0.524726	5.84226e-07	3.59221e-05
ELOC	8q21.11	0.524801	5.8168e-07	3.59221e-05
TBCE	1q42.3	0.52534	5.63681e-07	3.49518e-05
HEXB	5q13.3	0.52541	5.61372e-07	3.49199e-05
HS3ST1	4p15.33	0.525976	5.43125e-07	3.38931e-05
SH2D5	1p36.12	0.526817	5.17037e-07	3.26841e-05
SPARC	5q33.1	0.527004	5.11382e-07	3.24319e-05
MCCC2	5q13.2	0.527801	4.87994e-07	3.15656e-05
LIPG	18q21.1	0.527844	4.86771e-07	3.15656e-05
FKBP3	14q21.2	0.528083	4.79984e-07	3.12551e-05
VGF	7q22.1	0.528551	4.66909e-07	3.06748e-05
HSP90B1	12q23.3	0.528575	4.66264e-07	3.06748e-05
PPP1R1A	12q13.2	0.528788	4.6043e-07	3.04917e-05
SPCS2	11q13.4	0.529184	4.49791e-07	2.99912e-05
PTP4A3	8q24.3	0.529231	4.48547e-07	2.99912e-05
HTR2B	2q37.1	0.529255	4.47926e-07	2.99912e-05
LRR1	14q21.3	0.529372	4.44834e-07	2.99686e-05
EDIL3	5q14.3	0.529633	4.38013e-07	2.97147e-05
CDH18	5p14.3	0.529649	4.37597e-07	2.97147e-05
NR0B1	Xp21.2	0.530082	4.26536e-07	2.91392e-05
SPHK1	17q25.1	0.530098	4.2611e-07	2.91392e-05
SFXN5	2p13.2	0.530591	4.13853e-07	2.84725e-05
TENM4	11q14.1	0.530641	4.12626e-07	2.84725e-05
MAP3K12	12q13.13	0.530966	4.04738e-07	2.81437e-05
ATP6V1C2	-	0.531481	3.92515e-07	2.73916e-05
CISD2	4q24	0.531552	3.90875e-07	2.73753e-05
CYP51A1	7q21.2	0.531575	3.9033e-07	2.73753e-05
LRRC75A	17p11.2	0.531833	3.84382e-07	2.72143e-05
RGS7	1q43|1q23.1	0.532515	3.69058e-07	2.64175e-05
GCNT4	5q13.3	0.532806	3.62698e-07	2.621e-05
MYEOV	11q13.3	0.533052	3.57406e-07	2.59653e-05
PLCE1	10q23.33	0.533052	3.57406e-07	2.59653e-05
SLC38A3	3p21.31	0.533075	3.56905e-07	2.59653e-05
MAL2	8q24.12	0.533079	3.56822e-07	2.59653e-05
CDR2	16p12.2	0.533169	3.54908e-07	2.59653e-05
NCAPH	2q11.2	0.533427	3.49472e-07	2.59653e-05
OSBPL3	7p15.3	0.533662	3.44599e-07	2.58052e-05
SPOCK1	5q31.2	0.533685	3.44115e-07	2.58052e-05
TEX19	17q25.3	0.533927	3.39151e-07	2.5594e-05
CHRNA6	8p11.21	0.534063	3.36409e-07	2.55855e-05
DCUN1D3	16p12.3	0.534227	3.33101e-07	2.55334e-05
ITPKA	15q15.1	0.534295	3.31744e-07	2.55298e-05
ANKRD2	10q24.2	0.534731	3.23172e-07	2.49689e-05
PRDM6	5q23.2	0.534927	3.19373e-07	2.47737e-05
POLE2	14q21.3	0.53549	3.08734e-07	2.40442e-05
MAPK10	4q21.3	0.535537	3.07862e-07	2.40442e-05
SRD5A3	4q12	0.535654	3.05694e-07	2.39994e-05
DEPDC1B	5q12.1	0.53624	2.95067e-07	2.33535e-05
BCAT1	12p12.1	0.536709	2.86819e-07	2.28867e-05
AMMECR1	Xq23	0.536967	2.82375e-07	2.26249e-05
COCH	14q12	0.536979	2.8216e-07	2.26249e-05
CCKBR	11p15.4	0.537119	2.79785e-07	2.26034e-05
REEP2	5q31.2	0.537318	2.76421e-07	2.24247e-05
BRINP1	9q33.1	0.537393	2.75166e-07	2.24162e-05
C9ORF106	9q34.11	0.537509	2.73236e-07	2.23892e-05
ADGRB1	8q24.3	0.537717	2.69817e-07	2.23547e-05
SERPINE1	7q22.1	0.537998	2.65246e-07	2.20698e-05
RIMS2	8q22.3	0.53821	2.61844e-07	2.18802e-05
TMCO1	1q24.1	0.538654	2.54863e-07	2.14813e-05
ARHGAP18	6q22.33	0.539358	2.44165e-07	2.07594e-05
ACADVL	17p13.1	0.539709	2.38977e-07	2.04973e-05
EIF4E2	2q37.1	0.540342	2.29901e-07	1.98061e-05
MORN3	12q24.31	0.54079	2.23673e-07	1.93552e-05
SLC4A8	12q13.13	0.541403	2.15422e-07	1.88084e-05
ZNF365	10q21.2	0.541473	2.1449e-07	1.88084e-05
ABCC3	17q21.33	0.541494	2.14216e-07	1.88084e-05
ANXA1	9q21.13	0.541632	2.12413e-07	1.87986e-05
CDH6	5p13.3	0.5421	2.06372e-07	1.84315e-05
ECEL1	2q37.1	0.542124	2.06068e-07	1.84315e-05
ADAM19	5q33.3	0.542218	2.04888e-07	1.84315e-05
C4A	6p21.33	0.542663	1.99338e-07	1.80517e-05
TPPP	5p15.33	0.542686	1.9905e-07	1.80517e-05
PRR4	12p13.2	0.543999	1.83531e-07	1.69044e-05
KITLG	12q21.32	0.544398	1.79051e-07	1.668e-05
SPCS2P4	1p35.3	0.544585	1.76979e-07	1.65663e-05
B4GALNT1	12q13.3	0.544679	1.75952e-07	1.65496e-05
FSCN2	17q25.3	0.545312	1.69163e-07	1.60898e-05
CPVL	7p14.3	0.545499	1.67199e-07	1.60363e-05
SOX11	2p25.2	0.54609	1.61154e-07	1.56103e-05
NUDT9	4q22.1	0.546179	1.60262e-07	1.56015e-05
ZFPM2	8q23.1	0.546253	1.59528e-07	1.56015e-05
PLCD4	2q35	0.546906	1.53148e-07	1.5136e-05
GLIS3	9p24.2	0.547	1.52252e-07	1.5136e-05
SLC9A7	Xp11.3|Xp11.3	0.548105	1.42055e-07	1.43306e-05
TSPYL5	8q22.1	0.548359	1.39808e-07	1.41774e-05
SCCPDH	1q44	0.549977	1.2626e-07	1.30759e-05
SH3GL2	9p22.2	0.550006	1.26021e-07	1.30759e-05
RAP1GDS1	4q23	0.551149	1.1723e-07	1.23377e-05
NEIL3	4q34.3	0.55156	1.14209e-07	1.2151e-05
CARD11	7p22.2	0.551758	1.12781e-07	1.2065e-05
MMP16	8q21.3	0.551884	1.11878e-07	1.20346e-05
DUSP10	1q41	0.552555	1.07203e-07	1.17923e-05
GREB1L	18q11.1-q11.2	0.553004	1.04179e-07	1.15249e-05
SPRY4	5q31.3	0.553141	1.0327e-07	1.1524e-05
CCNE2	8q22.1	0.553352	1.01888e-07	1.14668e-05
ADGRG1	16q21	0.553727	9.94741e-08	1.12602e-05
PPP2R2B	5q32	0.553734	9.94328e-08	1.12602e-05
FEZ1	11q24.2	0.554008	9.76995e-08	1.12557e-05
SLITRK2	Xq27.3	0.554383	9.538e-08	1.11703e-05
NQO1	16q22.1	0.55504	9.14461e-08	1.07906e-05
TNFRSF19	13q12.12	0.555415	8.92678e-08	1.06298e-05
CDH2	18q12.1	0.556353	8.40354e-08	1.01625e-05
RAB31	18p11.22	0.556399	8.37816e-08	1.01625e-05
MDP1	14q12	0.556446	8.35285e-08	1.01625e-05
PTPRR	12q15	0.55654	8.30245e-08	1.01625e-05
FST	5q11.2	0.556753	8.18919e-08	1.01556e-05
ARX	Xp21.3	0.55691	8.1062e-08	1.01172e-05
AK5	1p31.1	0.557049	8.0338e-08	1.00915e-05
VEGFA	6p21.1	0.557361	7.87359e-08	9.95446e-06
CCT5	5p15.2	0.557595	7.75497e-08	9.9335e-06
ITGA6	2q31.1	0.557759	7.67295e-08	9.89353e-06
HECW2	2q32.3	0.558096	7.50686e-08	9.80925e-06
STC2	5q35.2	0.558228	7.44312e-08	9.79173e-06
TRMU	22q13.31	0.559048	7.05657e-08	9.34635e-06
CHRNA5	15q25.1	0.559095	7.03506e-08	9.34635e-06
STC1	8p21.2	0.559165	7.00292e-08	9.34635e-06
SIAH3	13q14.13	0.561151	6.15107e-08	8.49371e-06
SRRM4	12q24.23	0.561519	6.00418e-08	8.41017e-06
CORO6	17q11.2	0.5624	5.66642e-08	8.11215e-06
BMPR1B	4q22.3	0.562507	5.62667e-08	8.11215e-06
SERPINE2	2q36.1	0.562635	5.57964e-08	8.10713e-06
PFKP	10p15.2	0.564205	5.02995e-08	7.53332e-06
FGF5	4q21.21	0.56442	4.95903e-08	7.48467e-06
SAP30	4q34.1	0.564674	4.87611e-08	7.41702e-06
GLIS2	16p13.3	0.565096	4.74148e-08	7.32671e-06
FABP5	8q21.13	0.565237	4.69739e-08	7.31666e-06
ROR1	1p31.3	0.565855	4.50808e-08	7.07842e-06
SHISA2	13q12.13	0.565907	4.49255e-08	7.07842e-06
TNFRSF12A	16p13.3	0.566456	4.33129e-08	6.91231e-06
ST8SIA2	15q26.1	0.566586	4.29389e-08	6.90926e-06
TUBB3	16q24.3	0.566596	4.29084e-08	6.90926e-06
TSC22D1	13q14.11	0.566714	4.2574e-08	6.90926e-06
MTCL1	18p11.22	0.568612	3.74905e-08	6.18592e-06
ARC	8q24.3	0.570605	3.27789e-08	5.50177e-06
GLI2	2q14.2	0.570699	3.25717e-08	5.50177e-06
ABCC9	12p12.1	0.571144	3.16043e-08	5.39768e-06
MYO5B	18q21.1	0.57166	3.05182e-08	5.25832e-06
KCNJ11	11p15.1	0.572244	2.93304e-08	5.09878e-06
ADCY1	7p12.3	0.572668	2.84971e-08	4.99855e-06
CA12	15q22.2	0.574332	2.54359e-08	4.50215e-06
COQ6	14q24.3	0.575082	2.41609e-08	4.31571e-06
GPR162	12p13.31	0.575105	2.4122e-08	4.31571e-06
MEGF11	15q22.31	0.575144	2.4058e-08	4.31571e-06
METTL7B	12q13.2	0.575226	2.39232e-08	4.31571e-06
CHN2	7p14.3	0.57541	2.36224e-08	4.31571e-06
PLN	6q22.31	0.575447	2.35621e-08	4.31571e-06
KCTD8	4p13	0.575722	2.31207e-08	4.31571e-06
FADS1	11q12.2	0.575879	2.28729e-08	4.31571e-06
ITGA2	5q11.2	0.577121	2.09947e-08	4.08766e-06
AK4	1p31.3	0.577426	2.05569e-08	4.04286e-06
PBDC1	Xq13.3	0.577465	2.05021e-08	4.04286e-06
ME1	6q14.2	0.577778	2.00626e-08	4.04286e-06
RETREG1	5p15.1	0.577965	1.98036e-08	4.04286e-06
GADD45G	9q22.2	0.578622	1.89219e-08	3.91926e-06
CDH24	14q11.2	0.579606	1.76692e-08	3.73934e-06
COLGALT2	1q25.3	0.5797	1.75541e-08	3.73934e-06
SEC14L2	22q12.2	0.580497	1.66041e-08	3.63239e-06
COL9A3	20q13.33	0.581716	1.52453e-08	3.37303e-06
BICDL1	12q24.23	0.582044	1.4898e-08	3.33407e-06
PPP1R14C	6q25.1	0.582311	1.46213e-08	3.31019e-06
SLCO3A1	15q26.1	0.582771	1.41555e-08	3.24245e-06
MED29	19q13.2	0.583474	1.34707e-08	3.12231e-06
CA2	8q21.2	0.583583	1.33675e-08	3.12231e-06
CORO1C	12q24.11	0.584599	1.24401e-08	2.99023e-06
CRHR1	17q21.31	0.584669	1.23786e-08	2.99023e-06
ADAMTS5	21q21.3	0.585153	1.19604e-08	2.99023e-06
UGT8	4q26	0.585165	1.19504e-08	2.99023e-06
TRIM67	1q42.2	0.585513	1.16585e-08	2.99023e-06
SH3RF2	5q32	0.586149	1.11426e-08	2.99023e-06
GRIN2A	16p13.2	0.587074	1.04309e-08	2.86043e-06
RASL11B	4q12	0.587543	1.0087e-08	2.80561e-06
EGF	4q25	0.5886	9.3509e-09	2.67284e-06
CKS2	9q22.2	0.588795	9.22051e-09	2.67284e-06
LAYN	11q23.1	0.589662	8.6624e-09	2.55541e-06
LRRN3	7q31.1	0.591584	7.53854e-09	2.32977e-06
KHDRBS3	8q24.23	0.591889	7.37305e-09	2.31538e-06
DGLUCY	14q32.11	0.592405	7.10171e-09	2.26673e-06
CAMK1	3p25.3	0.592616	6.99348e-09	2.26673e-06
DUSP5	10q25.2	0.593812	6.40923e-09	2.15151e-06
GALNT13	2q23.3-q24.1	0.594438	6.12214e-09	2.09119e-06
SCHIP1	3q25.32-q25.33	0.594515	6.08762e-09	2.09119e-06
PADI1	1p36.13	0.595021	5.86569e-09	2.07646e-06
LAMB3	1q32.2	0.597777	4.78668e-09	1.82739e-06
LONRF3	Xq24	0.598286	4.60903e-09	1.79476e-06
SEPTIN11	4q21.1	0.598476	4.54447e-09	1.79476e-06
KCNK1	1q42.2	0.598843	4.42221e-09	1.79376e-06
PTHLH	12p11.22	0.599646	4.1654e-09	1.72554e-06
SGMS2	4q25	0.602461	3.373e-09	1.52726e-06
NOCT	4q31.1	0.602813	3.28479e-09	1.52273e-06
PTPN13	4q21.3	0.603446	3.13152e-09	1.48709e-06
[truncated: 32 more rows]
