# Supplementary material for: TFPI2 Promotes Perivascular Migration in an Angiotropism Model of Melanoma
Source: Front Oncol. 2021 Jun 24;11:662434. doi: 10.3389/fonc.2021.662434 (PMC8264799; doi:10.3389/fonc.2021.662434)
Supplement: Supplementary file 12 [file DataSheet_3.xls]

## Sheet: spearman  cutoff   0.4
Correlated Gene	Cytoband	Spearman's Correlation	p-Value	q-Value
ILVBL	19p13.12	-0.444706	2.97394e-24	1.19933e-20
TUBB4A	19p13.3	-0.413498	7.05921e-21	9.48946e-18
ESRP1	8q22.1	-0.412031	9.97454e-21	1.25704e-17
DIPK1C	18q22.3	-0.407176	3.09476e-20	3.46682e-17
KRT18	12q13.13	0.402177	9.74043e-20	8.92754e-17
CDCP1	3p21.31	0.40337	7.42186e-20	7.1264e-17
CCL20	2q36.3	0.404959	5.1581e-20	5.2004e-17
GEM	8q22.1	0.405769	4.28206e-20	4.54439e-17
MCUB	4q25	0.407798	2.67933e-20	3.178e-17
PCSK1	5q15	0.417084	3.00936e-21	4.33433e-18
NT5E	6q14.3	0.41789	2.48143e-21	3.84889e-18
PTX3	3q25.32	0.421665	9.97746e-22	1.67655e-18
IL1B	2q14.1	0.426169	3.31483e-22	6.07639e-19
NFE2L3	7p15.2	0.426869	2.78876e-22	5.62326e-19
OCIAD2	4p11	0.427123	2.61905e-22	5.62326e-19
SEMA3A	7q21.11	0.429923	1.30599e-22	3.29174e-19
ARNTL2	12p11.23	0.432122	7.52938e-23	2.16889e-19
IL11	19q13.42	0.432636	6.61492e-23	2.16889e-19
PLAUR	19q13.31	0.448168	1.19351e-24	6.01651e-21
LIF	22q12.2	0.453618	2.77629e-25	1.86604e-21
GNG11	7q21.3	0.459921	4.97251e-26	5.01329e-22
SLC9A7	Xp11.3|Xp11.3	0.493299	2.96425e-30	5.97712e-26
